# Supplementary material for: Using the node importance of patent network to evaluate patent relational value
Source: PLoS One. 2025 Jul 1;20(7):e0325998. doi: 10.1371/journal.pone.0325998 (PMC12212505; doi:10.1371/journal.pone.0325998)
Supplement: S1 File — (XLSX) [file pone.0325998.s001.xlsx]

## Sheet: vertices
PN
CN100353502-C
CN100353519-C
CN100356516-C
CN100361277-C
CN100369210-C
CN100374527-C
CN100394555-C
CN100397582-C
CN100400233-C
CN100402236-C
CN100406199-C
CN100408648-C
CN100417493-C
CN100443263-C
CN100452311-C
CN100457394-C
CN101022918-B
CN101022921-B
CN101065457-B
CN101115779-B
CN101155888-B
CN101235255-B
CN101255286-B
CN101257996-B
CN101275057-B
CN101322227-B
CN101352833-B
CN101397480-A
CN101422867-B
CN101422874-B
CN101490201-B
CN101494164-B
CN101511533-B
CN101511539-B
CN101515546-B
CN101522368-B
CN101525522-B
CN101599423-A
CN101599423-B
CN101636465-A
CN101638556-B
CN101649164-B
CN101669195-B
CN101670547-B
CN101687305-B
CN101722462-B
CN101733699-B
CN101740330-B
CN101802125-A
CN101829953-B
CN101844328-A
CN101898327-A
CN101920477-A
CN101920477-B
CN101930908-A
CN101930908-B
CN101934491-B
CN101952943-B
CN101961854-A
CN101966698-B
CN101970589-A
CN101978018-A
CN101978018-B
CN102005363-B
CN102046331-A
CN102049723-A
CN102054683-B
CN102083586-A
CN102124545-A
CN102124545-B
CN102133729-A
CN102133729-B
CN102133730-A
CN102133731-A
CN102133731-B
CN102133733-A
CN102152206-A
CN102152206-B
CN102159361-B
CN102190962-A
CN102190962-B
CN102229104-A
CN102232242-B
CN102352187-A
CN102352187-B
CN102367366-A
CN102380817-A
CN102380817-B
CN102449744-A
CN102449744-B
CN102449747-A
CN102449747-B
CN102485424-A
CN102498549-A
CN102554748-A
CN102554748-B
CN102585708-A
CN102586783-A
CN102586783-B
CN102601747-A
CN102601747-B
CN102615584-A
CN102666015-A
CN102668043-A
CN102672630-B
CN102686362-A
CN102702979-A
CN102702979-B
CN102725832-A
CN102725832-B
CN102732157-A
CN102737985-A
CN102773786-A
CN102773787-A
CN102773789-A
CN102799793-A
CN102799793-B
CN102814738-A
CN102814738-B
CN102822308-A
CN102822308-B
CN102956521-A
CN102958644-A
CN102958644-B
CN102975120-A
CN102975120-B
CN102990505-A
CN103097080-A
CN103097080-B
CN103144012-A
CN103153540-A
CN103153540-B
CN103252714-A
CN103252714-B
CN103358228-A
CN103358228-B
CN103386648-A
CN103386653-A
CN103386653-B
CN103447939-A
CN103773248-A
CN103786091-A
CN103786091-B
CN103827283-A
CN103839857-B
CN103846770-A
CN103890127-A
CN103890127-B
CN103962918-A
CN103962936-A
CN103962936-B
CN103962939-A
CN103962939-B
CN103975420-A
CN104015109-A
CN104064455-A
CN104070445-A
CN104097134-A
CN104209854-A
CN104209854-B
CN104303272-A
CN104303272-B
CN104412316-A
CN104416451-A
CN104416451-B
CN104416454-A
CN104440519-A
CN104465362-A
CN104476384-A
CN104541361-A
CN104576356-A
CN104617012-A
CN104647194-A
CN104647194-B
CN104742007-A
CN104745086-A
CN104802071-A
CN104804649-A
CN104919575-A
CN104942698-A
CN104942698-B
CN104968472-A
CN104968754-A
CN105164794-A
CN105164794-B
CN105189676-A
CN105229098-A
CN105229098-B
CN105229110-A
CN105229110-B
CN105378011-A
CN105408063-A
CN105451940-A
CN105529284-A
CN105710762-A
CN105710762-B
CN105710794-A
CN105711015-A
CN105711015-B
CN105873724-A
CN105895518-A
CN105904335-A
CN105904335-B
CN106041716-A
CN106041716-B
CN106062931-A
CN106078495-A
CN106085245-A
CN106103637-A
CN106103637-B
CN106244021-A
CN106457507-A
CN106457507-B
CN106457511-A
CN106457511-B
CN106463386-A
CN106463386-B
CN106470799-A
CN106537561-A
CN106537561-B
CN106566412-A
CN106574171-A
CN106574171-B
CN106575614-A
CN106575614-B
CN106663618-A
CN106687552-A
CN106687552-B
CN106928859-A
CN107109136-A
CN107112224-A
CN107148665-A
CN107148665-B
CN107225498-A
CN107263304-A
CN107263304-B
CN107406721-A
CN107406752-A
CN107584410-A
CN107598777-A
CN107641835-A
CN107652900-A
CN107652900-B
CN107813219-A
CN107813219-B
CN107914213-A
CN107914213-B
CN107962492-A
CN107962492-B
CN108214286-A
CN108214286-B
CN108250972-A
CN108250972-B
CN108262684-A
CN108262684-B
CN108264850-A
CN108352312-A
CN108496242-A
CN108504288-A
CN108682650-A
CN108682650-B
CN108687649-A
CN108687649-B
CN108962740-A
CN108962740-B
CN109079587-A
CN109079648-A
CN109262446-B
CN109300784-A
CN109414799-A
CN109414799-B
CN109465739-A
CN109465739-B
CN109590895-A
CN109605208-A
CN109648463-A
CN109689299-A
CN109722172-A
CN109794849-B
CN109848840-A
CN109848855-A
CN109848855-B
CN109877698-A
CN109906257-B
CN109937117-B
CN110228003-A
CN110385641-A
CN110421479-A
CN110429023-A
CN110536940-A
CN110536940-B
CN110616044-A
CN110625511-A
CN110734703-A
CN110734703-B
CN110802507-A
CN110842759-A
CN110872472-A
CN110903766-A
CN110903766-B
CN110962040-A
CN110962040-B
CN110977709-B
CN111032283-A
CN111032283-B
CN111087929-A
CN111185845-A
CN111216034-A
CN111334193-A
CN111334193-B
CN111360686-A
CN111867781-A
CN112175525-A
CN112405337-A
CN112872919-A
CN113134784-A
CN113161223-A
CN113165137-A
CN113242890-A
CN113442056-A
CN113561052-A
CN113614198-A
CN113881348-A
CN1295762-C
CN1300828-C
CN1309026-C
CN1322555-C
CN1325591-C
CN1326212-C
CN1329467-C
CN1550288-B
CN1670116-B
CN1735481-B
CN1760240-B
CN1766028-B
CN1826397-B
CN1837320-B
CN1906262-B
CN1914004-B
CN1914309-B
CN1972780-B
CN1974636-B
DE10004578-C1
DE10012840-A1
DE10012840-C2
DE10023002-A1
DE10023002-B4
DE10027103-A1
DE10060697-A1
DE10060697-B4
DE10064081-C2
DE10122283-A1
DE10131668-A1
DE10131668-B4
DE10132504-C1
DE10137113-A1
DE10159832-A1
DE10159833-C1
DE10162597-C1
DE102004004556-A1
DE102004004556-B4
DE102004011994-A1
DE102005012684-A1
DE102006040585-B4
DE102006044367-A1
DE102006044367-B4
DE102006053942-A1
DE102006061891-A1
DE102007009902-A1
DE102007024954-A1
DE102007026292-A1
DE102007035266-A1
DE102007035266-B4
DE102007056122-A1
DE102008004874-B4
DE102008029931-A1
DE102008044646-A1
DE102008044646-B4
DE102008053610-A1
DE102008053610-B4
DE102008059044-A1
DE102008059044-B4
DE102009010556-A1
DE102009022223-A1
DE102009025243-A1
DE102009025243-B4
DE102009030294-A1
DE102009030294-B4
DE102009030295-B4
DE102009030296-A1
DE102009030296-B4
DE102009030297-B3
DE102009030298-A1
DE102009030298-B4
DE102009037281-B4
DE102009049330-B3
DE102009051007-B4
DE102009051008-B4
DE102009051009-A1
DE102009052744-B4
DE102009057593-A1
DE102009058436-A1
DE102010005904-A1
DE102010010885-A1
DE102010014874-A1
DE102010018423-A1
DE102010024040-A1
DE102010031850-A1
DE102011003008-A1
DE102011005512-A1
DE102011013978-A1
DE102011076954-A1
DE102011082777-A1
DE102011089362-A1
DE102011089362-B4
DE102012004219-A1
DE102012004220-A1
DE102012021051-A1
DE102012201516-A1
DE102012206398-A1
DE102012206708-A1
DE102013205448-A1
DE102013212850-A1
DE102013213838-A1
DE102014007024-A1
DE102014012378-A1
DE102014013023-A1
DE102015217109-A1
DE102016007767-A1
DE102017008616-A1
DE102017210423-A1
DE102017210450-A1
DE102017217490-A1
DE102018202059-A1
DE102018216304-A1
DE102019213657-A1
DE10208414-A1
DE10208414-B4
DE10217374-A1
DE10229000-A1
DE10234956-A1
DE10234956-B4
DE10245548-A1
DE10258128-A1
DE10261306-A1
DE10261306-B4
DE10302611-A1
DE10308064-A1
DE10308064-B4
DE10354263-A1
DE10354263-B4
DE19938340-C1
DE19956250-C1
DE19958077-A1
EP1050369-A2
EP1050369-A3
EP1088869-A1
EP1088869-B1
EP1111665-A2
EP1111665-A3
EP1123956-A1
EP1123956-B1
EP1146551-A1
EP1150340-A1
EP1152046-A1
EP1152046-B1
EP1155778-A2
EP1155778-A3
EP1155778-B1
EP1182242-A1
EP1182242-B1
EP1201368-A2
EP1201368-A3
EP1201368-B1
EP1209731-A1
EP1229093-A1
EP1229093-B1
EP1229094-A2
EP1229094-A3
EP1229094-B1
EP1252973-A1
EP1252973-B1
EP1263036-A2
EP1263036-A3
EP1270148-A1
EP1271631-A1
EP1284369-A1
EP1284370-A1
EP1284370-B1
EP1284841-B1
EP1295680-A2
EP1295680-A3
EP1295680-B1
EP1303381-B1
EP1323798-A1
EP1333476-A2
EP1333476-A3
EP1350266-B1
EP1369204-A1
EP1369204-B1
EP1372187-A1
EP1372907-B1
EP1386949-A2
EP1386949-B1
EP1394202-A2
EP1403351-A1
EP1405885-A2
EP1405886-A1
EP1405886-B1
EP1412130-A1
EP1412130-A4
EP1412130-B1
EP1416524-A2
EP1416524-A3
EP1417703-B1
EP1418021-A1
EP1418021-B1
EP1430520-A1
EP1430520-A4
EP1430520-B1
EP1438744-A2
EP1438744-B1
EP1442840-A1
EP1442840-B1
EP1445067-A2
EP1445067-A3
EP1445067-B1
EP1445796-A1
EP1445796-A4
EP1447841-B1
EP1464442-A1
EP1466699-A1
EP1470892-A1
EP1475827-A1
EP1475827-A4
EP1476519-B1
EP1477538-A1
EP1477538-B1
EP1478012-A1
EP1478012-A4
EP1478012-B1
EP1479741-A2
EP1479741-A3
EP1479741-B1
EP1483349-B1
EP1489650-A1
EP1489650-A4
EP1489650-B1
EP1505133-A1
EP1505133-B1
EP1520893-A1
EP1520893-B1
EP1522385-A2
EP1522385-A3
EP1522385-B1
EP1526163-A1
EP1526163-B1
EP1533352-A1
EP1535979-A2
EP1535979-A3
EP1536461-A1
EP1536461-A4
EP1536920-B1
EP1541653-A1
EP1543921-A1
EP1568746-A1
EP1570015-A2
EP1570015-A4
EP1580248-A1
EP1587649-B1
EP1588802-A1
EP1590413-B1
EP1591201-A1
EP1591201-B1
EP1599555-B1
EP1612249-A1
EP1616927-A1
EP1616927-B1
EP1621595-A1
EP1621595-B1
EP1633528-A2
EP1633528-A4
EP1633528-B1
EP1640424-A1
EP1642949-A1
EP1645606-A1
EP1645606-B1
EP1647359-A1
EP1647359-B1
EP1650278-A2
EP1650278-A3
EP1650278-B1
EP1655776-A1
EP1661961-A2
EP1661961-A3
EP1673201-B1
EP1678745-B1
EP1700893-A1
EP1700893-B1
EP1702965-A2
EP1702965-A3
EP1725647-B1
EP1738870-A1
EP1738870-A4
EP1758711-B1
EP1767602-A2
EP1807865-A1
EP1807865-A4
EP1813641-A1
EP1813657-A2
EP1813657-A3
EP1813658-A2
EP1837903-A2
EP1837903-A3
EP1837903-B1
EP1879223-A1
EP1879223-A4
EP1881524-A1
EP1881524-B1
EP1894978-A2
EP1894978-A3
EP1894978-B1
EP1952945-A2
EP1952945-A3
EP1952945-B1
EP1965417-A1
EP1965417-A4
EP1965417-B1
EP1981070-A1
EP1981070-A4
EP1998368-A3
EP2006890-A2
EP2006890-A4
EP2006891-A1
EP2006891-A4
EP2008769-A1
EP2008769-B1
EP2025460-A3
EP2029689-A1
EP2029689-A4
EP2038361-A1
EP2038361-A4
EP2040878-A2
EP2040878-A4
EP2048208-A2
EP2048208-A3
EP2055429-A3
EP2055429-B1
EP2063461-A1
EP2063461-A4
EP2075089-B1
EP2082834-A1
EP2082834-B1
EP2085181-A1
EP2093789-A2
EP2093789-A3
EP2093790-A2
EP2093790-A3
EP2093790-B1
EP2097221-A2
EP2097221-A4
EP2105255-A1
EP2105255-B1
EP2131387-A2
EP2131387-A3
EP2131389-A1
EP2131389-A4
EP2139029-A1
EP2139029-A4
EP2151299-A2
EP2151299-A3
EP2151299-B1
EP2151482-A1
EP2161737-A1
EP2161737-A4
EP2169710-A1
EP2169710-A4
EP2194568-B1
EP2197972-A2
EP2197972-A4
EP2197972-B1
EP2242615-A1
EP2242615-A4
EP2247682-A1
EP2247682-A4
EP2255379-A2
EP2255379-A4
EP2255379-B1
EP2273537-A1
EP2273537-A4
EP2289668-A3
EP2323808-B1
EP2334749-B1
EP2346069-A1
EP2346069-A4
EP2348080-A1
EP2363240-A3
EP2363240-B1
EP2365042-A3
EP2365042-B1
EP2396143-B1
EP2418259-A1
EP2418259-B1
EP2418260-A1
EP2418260-B1
EP2428984-A4
EP2437285-A2
EP2502969-A1
EP2502970-A1
EP2502970-B1
EP2518120-A1
EP2554612-A1
EP2554613-A1
EP2555229-A4
EP2662885-A1
EP2666833-A1
EP2684211-B1
EP2688966-A1
EP2688966-A4
EP2688966-B1
EP2698809-B1
EP2698811-B1
EP2743968-A1
EP2779217-A2
EP2803704-A3
EP2806453-B1
EP2810997-A1
EP2812422-B1
EP2812911-A4
EP2812911-B1
EP2843689-A4
EP2847785-A4
EP2865727-A1
EP2865727-B1
EP2899246-A3
EP2927294-A1
EP2927294-B1
EP2948271-B1
EP2997102-A4
EP2999762-A4
EP3019569-B1
EP3027363-B1
EP3056553-A1
EP3088486-A1
EP3101076-A1
EP3101076-B1
EP3103133-A4
EP3126092-A1
EP3159915-A4
EP3161096-B1
EP3161858-B1
EP3169765-B1
EP3176810-A4
EP3180406-A4
EP3213868-A4
EP3234049-A4
EP3234049-B1
EP3245668-B1
EP3263667-A1
EP3366742-A1
EP3385363-A1
EP3444309-A1
EP3538319-B1
EP3564771-A3
EP3597711-A1
EP3628713-A1
EP3628713-B1
EP3628714-A1
EP3628714-B1
EP3686257-A1
EP3686257-B1
EP3702424-B1
EP3702425-A1
EP3792321-A1
EP3819353-A4
EP3822327-A1
EP3929155-A4
FR2835844-A1
FR2865676-A1
FR2871716-A1
FR2872823-A1
FR2890658-A1
FR2898906-A1
FR2900587-A1
FR2938373-A1
FR3006218-A1
FR3034032-A1
GB2363350-A
GB2367260-A
GB2412919-A
GB2412919-B
GB2419134-A
GB2419134-B
GB2420122-A
GB2420122-B
GB2420785-A
GB2441222-A
GB2441222-B
GB2443286-A
GB2443286-B
GB2478396-A
JP3872081-B2
JP3981616-B2
JP4000059-B2
JP4220983-B2
JP4266668-B2
JP4316406-B2
JP4353991-B2
JP4409539-B2
JP4430331-B2
JP4463326-B2
JP4507141-B2
JP4591851-B2
JP4644434-B2
JP4720089-B2
JP4774669-B2
JP4814502-B2
JP4819491-B2
JP4831476-B2
JP4869536-B2
JP4920965-B2
JP4935843-B2
JP5074224-B2
JP5105095-B2
JP5110244-B2
JP5188285-B2
JP5188952-B2
JP5222586-B2
JP5254575-B2
JP5254727-B2
JP5254728-B2
JP5255286-B2
JP5276502-B2
JP5277640-B2
JP5283506-B2
JP5285866-B2
JP5305606-B2
JP5309230-B2
JP5323342-B2
JP5343099-B2
JP5361306-B2
JP5371207-B2
JP5423384-B2
JP5442892-B1
JP5447437-B2
JP5450622-B2
JP5451144-B2
JP5453507-B1
JP5460316-B2
JP5514449-B2
JP5525590-B2
JP5533889-B2
JP5555460-B2
JP5584666-B2
JP5592276-B2
JP5688466-B2
JP5691179-B2
JP5715034-B2
JP5755528-B2
JP5856622-B2
JP5927129-B2
JP5933636-B2
JP5983978-B2
KR1030733-B1
KR1061145-B1
KR1088784-B1
KR1101169-B1
KR1104575-B1
KR1110719-B1
KR1120528-B1
KR1137409-B1
KR1182187-B1
KR1184628-B1
KR1229972-B1
KR1236472-B1
KR1259489-B1
KR1268613-B1
KR1278236-B1
KR1279966-B1
KR1285938-B1
KR1305840-B1
KR1349983-B1
KR1352235-B1
KR1356222-B1
KR1398567-B1
KR1398570-B1
KR1399520-B1
KR1407565-B1
KR1420900-B1
KR1423579-B1
KR1451230-B1
KR1455218-B1
KR1476656-B1
KR1488993-B1
KR1495143-B1
KR1521414-B1
KR1690053-B1
KR1966809-B1
KR2003002742-A
KR2008782-B1
KR420205-B1
KR439047-B1
KR449630-B1
KR681980-B1
KR727485-B1
KR770852-B1
KR771738-B1
KR777147-B1
KR864617-B1
KR869135-B1
KR873571-B1
KR880107-B1
KR899973-B1
KR915433-B1
KR918722-B1
KR963968-B1
KR972730-B1
KR995316-B1
MY122784-A
MY123286-A
MY131030-A
MY133054-A
MY135125-A
MY135387-A
MY137723-A
MY140285-A
MY141334-A
MY142089-A
MY147729-A
MY149939-A
RU2579597-C2
RU2631875-C2
SG114523-A1
SG121931-A1
SG131737-A1
SG168405-A1
SG91899-A1
SG96621-A1
US10002771-B1
US10005170-B1
US10017669-B2
US10032644-B2
US10035238-B2
US10040166-B2
US10049887-B2
US10052741-B2
US10065285-B2
US10065286-B2
US10071461-B2
US10074542-B2
US10137552-B2
US10144850-B2
US10153214-B2
US10155294-B2
US10160089-B2
US10160093-B2
US10166647-B2
US10170343-B1
US10195712-B2
US10199275-B2
US10201886-B2
US10204793-B2
US10204804-B2
US10214663-B2
US10226853-B2
US10227506-B2
US10253216-B2
US10293455-B2
US10301508-B2
US10307882-B2
US10312128-B2
US10322493-B2
US10343253-B2
US10344184-B2
US10350723-B2
US10357867-B2
US10366962-B2
US10391603-B2
US10391608-B2
US10399202-B2
US10399203-B2
US10407594-B2
US10434623-B2
US10435587-B2
US10465097-B2
US10478938-B2
US10478941-B2
US10486285-B2
US10493592-B2
US10500693-B2
US10500694-B2
US10515808-B2
US10516031-B2
US10522365-B2
US10543579-B2
US10549399-B2
US10553420-B2
US10570313-B2
US10576603-B2
US10586708-B2
US10600634-B2
US10610994-B2
US10625391-B2
US10632587-B2
US10636701-B2
US10640679-B2
US10644039-B2
US10647900-B2
US10668593-B2
US10675732-B2
US10702970-B2
US10702972-B2
US10707069-B2
US10710208-B2
US10711158-B2
US10744616-B2
US10744617-B2
US10777417-B2
US10777418-B2
US10800004-B2
US10811284-B2
US10821573-B2
US10825777-B2
US10829690-B2
US10832917-B2
US10840205-B2
US10843307-B2
US10850363-B2
US10851266-B2
US10854468-B2
US10857647-B2
US10857648-B2
US10861702-B2
US10875144-B2
US10875145-B2
US10875146-B2
US10892165-B2
US10946494-B2
US10950469-B2
US10961414-B2
US10967478-B2
US10967479-B2
US10994389-B2
US11007621-B2
US11027394-B2
US11034861-B2
US11041097-B2
US11043395-B2
US11059144-B2
US11081359-B2
US11111415-B2
US11154959-B2
US11158549-B2
US11161217-B2
US11161218-B2
US11168239-B2
US11192215-B2
US11192216-B2
US11211256-B2
US11211471-B1
US11224956-B2
US11241769-B2
US11254839-B2
US11254840-B2
US11260497-B2
US11264232-B2
US11267988-B2
US11279825-B2
US11279852-B2
US11292101-B2
US11298795-B2
US11318577-B2
US11326076-B2
US11351648-B2
US2001008827-A1
US2001014574-A1
US2001015801-A1
US2001036746-A1
US2001039172-A1
US2001044264-A1
US2001055937-A1
US2002002029-A1
US2002013058-A1
US2002019202-A1
US2002023719-A1
US2002039877-A1
US2002039880-A1
US2002042193-A1
US2002055250-A1
US2002055326-A1
US2002070126-A1
US2002076932-A1
US2002077045-A1
US2002083577-A1
US2002090820-A1
US2002096659-A1
US2002100743-A1
US2002102853-A1
US2002102924-A1
US2002115295-A1
US2002123298-A1
US2002132561-A1
US2002144780-A1
US2002151177-A1
US2002151252-A1
US2002158395-A1
US2002160610-A1
US2002160691-A1
US2002164929-A1
US2002168926-A1
US2002173225-A1
US2002173244-A1
US2002177320-A1
US2002182866-A1
US2002182886-A1
US2002185224-A1
US2002187637-A1
US2002187640-A1
US2002187642-A1
US2002189169-A1
US2002192962-A1
US2002193051-A1
US2002195424-A1
US2003003743-A1
US2003008604-A1
US2003010887-A1
US2003013383-A1
US2003013389-A1
US2003015289-A1
US2003017705-A1
US2003017706-A1
US2003017786-A1
US2003022497-A1
US2003022606-A1
US2003024582-A1
US2003027424-A1
US2003032287-A1
US2003032373-A1
US2003032377-A1
US2003032380-A1
US2003035940-A1
US2003036339-A1
US2003040188-A1
US2003045100-A1
US2003045108-A1
US2003045206-A1
US2003049929-A1
US2003051413-A1
US2003054644-A1
US2003054648-A1
US2003054650-A1
US2003060130-A1
US2003060145-A1
US2003061865-A1
US2003062335-A1
US2003068888-A1
US2003068891-A1
US2003070757-A1
US2003073383-A1
US2003073384-A1
US2003073391-A1
US2003077904-A1
US2003077986-A1
US2003082844-A1
US2003084815-A1
US2003087525-A1
US2003087586-A1
US2003087590-A1
US2003100186-A1
US2003104696-A1
US2003109139-A1
US2003109195-A1
US2003109209-A1
US2003114084-A1
US2003114087-A1
US2003119324-A1
US2003134576-A1
US2003134582-A1
US2003139049-A1
US2003139050-A1
US2003139051-A1
US2003139122-A1
US2003148589-A1
US2003148707-A1
US2003148718-A1
US2003153183-A1
US2003153246-A1
US2003153250-A1
US2003153252-A1
US2003153255-A1
US2003157804-A1
US2003158059-A1
US2003162486-A1
US2003165412-A1
US2003166338-A1
US2003166339-A1
US2003166378-A1
US2003166382-A1
US2003171069-A1
US2003171071-A1
US2003171075-A1
US2003180973-A1
US2003181131-A1
US2003181132-A1
US2003181137-A1
US2003181138-A1
US2003181139-A1
US2003181142-A1
US2003181143-A1
US2003182868-A1
US2003186497-A1
US2003186634-A1
US2003190809-A1
US2003190812-A1
US2003190864-A1
US2003194945-A1
US2003194948-A1
US2003194953-A1
US2003194963-A1
US2003199230-A1
US2003199234-A1
US2003199235-A1
US2003199238-A1
US2003203553-A1
US2003207576-A1
US2003207582-A1
US2003207654-A1
US2003207656-A1
US2003207661-A1
US2003209830-A1
US2003211742-A1
US2003213558-A1
US2003216019-A1
US2003216033-A1
US2003216045-A1
US2003216111-A1
US2003216270-A1
US2003217518-A1
US2003220049-A1
US2003220051-A1
US2003221974-A1
US2003224135-A1
US2003224594-A1
US2003224678-A1
US2003228248-A1
US2003228734-A1
US2003228765-A1
US2003228830-A1
US2003232576-A1
US2004005845-A1
US2004006924-A1
US2004009637-A1
US2004009653-A1
US2004009655-A1
US2004009659-A1
US2004009668-A1
US2004009670-A1
US2004011462-A1
US2004012090-A1
US2004014321-A1
US2004014398-A1
US2004014399-A1
US2004014403-A1
US2004014413-A1
US2004018805-A1
US2004018806-A1
US2004018808-A1
US2004021125-A1
US2004021243-A1
US2004023483-A1
US2004023490-A1
US2004023492-A1
US2004023597-A1
US2004023606-A1
US2004023607-A1
US2004028267-A1
US2004029333-A1
US2004029489-A1
US2004033693-A1
US2004033760-A1
US2004033761-A1
US2004038544-A1
US2004038631-A1
US2004040217-A1
US2004043521-A1
US2004043616-A1
US2004043707-A1
US2004043709-A1
US2004048480-A1
US2004048554-A1
US2004048559-A1
US2004053500-A1
US2004053562-A1
US2004058546-A1
US2004058620-A1
US2004063224-A1
US2004063318-A1
US2004063387-A1
US2004063391-A1
US2004065021-A1
US2004065022-A1
US2004067652-A1
US2004067718-A1
US2004069878-A1
US2004072445-A1
US2004072499-A1
US2004072505-A1
US2004072517-A1
US2004072522-A1
US2004077292-A1
US2004080053-A1
US2004082180-A1
US2004082271-A1
US2004082274-A1
US2004082287-A1
US2004087140-A1
US2004087257-A1
US2004087258-A1
US2004087263-A1
US2004089421-A1
US2004092102-A1
US2004092210-A1
US2004094269-A1
US2004094855-A1
US2004096529-A1
US2004097174-A1
US2004097176-A1
US2004100860-A1
US2004101415-A1
US2004102045-A1
US2004102137-A1
US2004102138-A1
US2004102141-A1
US2004102144-A1
US2004106283-A1
US2004106363-A1
US2004107650-A1
US2004108064-A1
US2004108302-A1
US2004110013-A1
US2004110370-A1
US2004110381-A1
US2004110451-A1
US2004115925-A1
US2004115944-A1
US2004116052-A1
US2004116313-A1
US2004121709-A1
US2004123951-A1
US2004127047-A1
US2004127051-A1
US2004127144-A1
US2004127145-A1
US2004127148-A1
US2004132306-A1
US2004132309-A1
US2004132381-A1
US2004134287-A1
US2004134376-A1
US2004135208-A1
US2004137738-A1
US2004137739-A1
US2004137740-A1
US2004137826-A1
US2004137829-A1
US2004144755-A1
US2004146712-A1
US2004147118-A1
US2004147205-A1
US2004147206-A1
US2004152318-A1
US2004152397-A1
US2004152400-A1
US2004153197-A1
US2004154231-A1
US2004154931-A1
US2004155013-A1
US2004155341-A1
US2004157461-A1
US2004157531-A1
US2004162011-A1
US2004166685-A1
US2004166773-A1
US2004166782-A1
US2004166783-A1
US2004166785-A1
US2004166790-A1
US2004167755-A1
US2004171264-A1
US2004173307-A1
US2004173461-A1
US2004180546-A1
US2004180610-A1
US2004182720-A1
US2004185751-A1
US2004192018-A1
US2004192049-A1
US2004194392-A1
US2004195658-A1
US2004198011-A1
US2004198056-A1
US2004198180-A1
US2004198185-A1
US2004198200-A1
US2004200733-A1
US2004203227-A1
US2004203241-A1
US2004203252-A1
US2004203320-A1
US2004209066-A1
US2004209550-A1
US2004209560-A1
US2004214444-A1
US2004214512-A1
US2004216842-A1
US2004219865-A1
US2004221874-A1
US2004221956-A1
US2004222416-A1
US2004224610-A1
US2004224611-A1
US2004224613-A1
US2004229545-A1
US2004229546-A1
US2004229548-A1
US2004229552-A1
US2004235392-A1
US2004235393-A1
US2004235396-A1
US2004237413-A1
US2004242126-A1
US2004242129-A1
US2004242135-A1
US2004244299-A1
US2004244911-A1
US2004248399-A1
US2004248401-A1
US2004248415-A1
US2004248418-A1
US2004248501-A1
US2004250859-A1
US2004253822-A1
US2004255521-A1
US2004256245-A1
US2004258882-A1
US2004259365-A1
US2004259472-A1
US2004259485-A1
US2004259486-A1
US2004261945-A1
US2004266166-A1
US2004266188-A1
US2004266192-A1
US2004266326-A1
US2004266635-A1
US2005003566-A1
US2005003670-A1
US2005009322-A1
US2005009452-A1
US2005009453-A1
US2005009714-A1
US2005014456-A1
US2005016861-A1
US2005017367-A1
US2005020082-A1
US2005020188-A1
US2005020194-A1
US2005022456-A1
US2005022931-A1
US2005023247-A1
US2005026437-A1
US2005026439-A1
US2005026441-A1
US2005026442-A1
US2005026543-A1
US2005026549-A1
US2005026551-A1
US2005026552-A1
US2005028450-A1
US2005028931-A1
US2005031789-A1
US2005032381-A1
US2005037693-A1
US2005037936-A1
US2005042880-A1
US2005042975-A1
US2005048783-A1
US2005050803-A1
US2005054272-A1
US2005056537-A1
US2005056810-A1
US2005062016-A1
US2005064703-A1
US2005064712-A1
US2005064796-A1
US2005066585-A1
US2005070211-A1
US2005070214-A1
US2005072524-A1
US2005075056-A1
US2005075062-A1
US2005076578-A1
US2005079718-A1
US2005079801-A1
US2005079803-A1
US2005079805-A1
US2005079806-A1
US2005085080-A1
US2005085163-A1
US2005085166-A1
US2005090106-A1
US2005092434-A1
US2005095863-A1
US2005095865-A1
US2005095957-A1
US2005095960-A1
US2005095963-A1
US2005097825-A1
US2005101223-A1
US2005104048-A1
US2005106874-A1
US2005107012-A1
US2005107016-A1
US2005108947-A1
US2005108949-A1
US2005109980-A1
US2005112892-A1
US2005112895-A1
US2005112897-A1
US2005112998-A1
US2005113001-A1
US2005113010-A1
US2005118819-A1
US2005118820-A1
US2005118821-A1
US2005118932-A1
US2005118938-A1
US2005124267-A1
US2005130408-A1
US2005136590-A1
US2005136670-A1
US2005136671-A1
US2005136804-A1
US2005136806-A1
US2005142782-A1
US2005142807-A1
US2005142829-A1
US2005142867-A1
US2005142882-A1
US2005142987-A1
US2005142988-A1
US2005142991-A1
US2005142996-A1
US2005146728-A1
US2005148185-A1
US2005148290-A1
US2005150172-A1
US2005150173-A1
US2005150598-A1
US2005150599-A1
US2005153555-A1
US2005153561-A1
US2005153635-A1
US2005157308-A1
US2005159082-A1
US2005159083-A1
US2005159086-A1
US2005159089-A1
US2005164613-A1
US2005167048-A1
US2005170563-A1
US2005170749-A1
US2005170750-A1
US2005170751-A1
US2005170757-A1
US2005170760-A1
US2005171224-A1
US2005171225-A1
US2005173669-A1
US2005176251-A1
US2005178742-A1
US2005181708-A1
US2005181709-A1
US2005185180-A1
US2005186891-A1
US2005189065-A1
US2005191823-A1
US2005191858-A1
US2005191945-A1
US2005194562-A1
US2005196965-A1
US2005197045-A1
US2005197046-A1
US2005197050-A1
US2005197266-A1
US2005202676-A1
US2005202677-A1
US2005204639-A1
US2005205207-A1
US2005205520-A1
US2005205837-A1
US2005208761-A1
US2005208876-A1
US2005208880-A1
US2005208881-A1
US2005208882-A1
US2005211377-A1
US2005211951-A1
US2005211952-A1
US2005215060-A1
US2005215180-A1
US2005215181-A1
US2005215183-A1
US2005221615-A1
US2005221736-A1
US2005227471-A1
US2005227489-A1
US2005227490-A1
US2005227491-A1
US2005227587-A1
US2005229369-A1
US2005233564-A1
US2005236368-A1
US2005239283-A1
US2005239289-A1
US2005245169-A1
US2005245171-A1
US2005245174-A1
US2005245181-A1
US2005247675-A1
US2005250331-A1
US2005250333-A1
US2005250423-A1
US2005250431-A1
US2005252092-A1
US2005254051-A1
US2005255794-A1
US2005260922-A1
US2005260929-A1
US2005260933-A1
US2005260936-A1
US2005266226-A1
US2005266688-A1
US2005269212-A1
US2005269295-A1
US2005274080-A1
US2005276979-A1
US2005277372-A1
US2005282371-A1
US2005282472-A1
US2005282475-A1
US2005282479-A1
US2005284528-A1
US2005287929-A1
US2005287932-A1
US2006000151-A1
US2006000808-A1
US2006003671-A1
US2006003678-A1
US2006009129-A1
US2006009131-A1
US2006010781-A1
US2006019583-A1
US2006019584-A1
US2006019586-A1
US2006021972-A1
US2006024908-A1
US2006027533-A1
US2006030241-A1
US2006030503-A1
US2006032146-A1
US2006032149-A1
US2006035445-A1
US2006037699-A1
US2006040595-A1
US2006046490-A1
US2006046491-A1
US2006046617-A1
US2006049143-A1
US2006052037-A1
US2006060568-A1
US2006060974-A1
US2006063469-A1
US2006073769-A1
US2006073773-A1
US2006075686-A1
US2006075688-A1
US2006076317-A1
US2006079007-A1
US2006079092-A1
US2006079159-A1
US2006080896-A1
US2006082000-A1
US2006084270-A1
US2006084365-A1
US2006088976-A1
US2006088999-A1
US2006089092-A1
US2006089093-A1
US2006089094-A1
US2006090402-A1
US2006094338-A1
US2006094343-A1
US2006099807-A1
US2006099891-A1
US2006105678-A1
US2006110488-A1
US2006110924-A1
US2006111024-A1
US2006112971-A1
US2006113283-A1
US2006115986-A1
US2006116054-A1
US2006116056-A1
US2006116059-A1
US2006118525-A1
US2006118760-A1
US2006121837-A1
US2006124594-A1
US2006125133-A1
US2006128153-A1
US2006128276-A1
US2006128286-A1
US2006131273-A1
US2006134908-A1
US2006134915-A1
US2006135040-A1
US2006135045-A1
US2006135046-A1
US2006138086-A1
US2006141791-A1
US2006141913-A1
US2006148261-A1
US2006148383-A1
US2006148385-A1
US2006148391-A1
US2006148392-A1
US2006148393-A1
US2006151110-A1
US2006154568-A1
US2006154572-A1
US2006154574-A1
US2006156635-A1
US2006157450-A1
US2006160474-A1
US2006160479-A1
US2006163530-A1
US2006166487-A1
US2006166503-A1
US2006172478-A1
US2006172664-A1
US2006178095-A1
US2006178099-A1
US2006180788-A1
US2006183334-A1
US2006185986-A1
US2006186372-A1
US2006186373-A1
US2006189256-A1
US2006189259-A1
US2006189264-A1
US2006191473-A1
US2006194520-A1
US2006194521-A1
US2006196778-A1
US2006197054-A1
US2006197249-A1
US2006197619-A1
US2006198992-A1
US2006199473-A1
US2006199474-A1
US2006199479-A1
US2006202384-A1
US2006205217-A1
US2006205218-A1
US2006205219-A1
US2006207188-A1
US2006207635-A1
US2006211157-A1
US2006211250-A1
US2006211349-A1
US2006213869-A1
US2006216935-A1
US2006217049-A1
US2006219662-A1
US2006223319-A1
US2006223424-A1
US2006223425-A1
US2006226123-A1
US2006228991-A1
US2006229000-A1
US2006229002-A1
US2006234604-A1
US2006249252-A1
US2006252266-A1
US2006252267-A1
US2006252268-A1
US2006252349-A1
US2006252350-A1
US2006254053-A1
US2006254706-A1
US2006254715-A1
US2006255016-A1
US2006258158-A1
US2006258267-A1
US2006258269-A1
US2006264052-A1
US2006270228-A1
US2006270235-A1
US2006270237-A1
US2006270322-A1
US2006270325-A1
US2006270329-A1
US2006274326-A1
US2006276042-A1
US2006276113-A1
US2006281393-A1
US2006283095-A1
US2006283838-A1
US2006283839-A1
US2006286906-A1
US2006292744-A1
US2006292967-A1
US2007004061-A1
US2007004316-A1
US2007007246-A1
US2007010169-A1
US2007010180-A1
US2007015442-A1
US2007015443-A1
US2007021038-A1
US2007021045-A1
US2007032170-A1
US2007032175-A1
US2007032182-A1
US2007037486-A1
US2007037488-A1
US2007039827-A1
US2007039926-A1
US2007042675-A1
US2007042679-A1
US2007042681-A1
US2007042686-A1
US2007045234-A1
US2007049027-A1
US2007049166-A1
US2007049168-A1
US2007049169-A1
US2007050077-A1
US2007051917-A1
US2007052977-A1
US2007054601-A1
US2007054602-A1
US2007059935-A1
US2007060023-A1
US2007060024-A1
US2007061036-A1
US2007062819-A1
US2007066192-A1
US2007066195-A1
US2007066196-A1
US2007066200-A9
US2007072426-A1
US2007072427-A1
US2007072526-A1
US2007075291-A1
US2007077862-A1
US2007077865-A1
US2007077867-A1
US2007077871-A1
US2007082479-A1
US2007082587-A1
US2007084828-A1
US2007087663-A1
US2007093063-A1
US2007093064-A1
US2007093183-A1
US2007100489-A1
US2007111517-A1
US2007111644-A1
US2007117393-A1
US2007118244-A1
US2007120090-A1
US2007123047-A1
US2007128851-A1
US2007128873-A1
US2007128874-A1
US2007128990-A1
US2007131563-A1
US2007131564-A1
US2007131899-A1
US2007135024-A1
US2007138141-A1
US2007139857-A1
US2007145011-A1
US2007145012-A1
US2007145013-A1
US2007148907-A1
US2007148909-A1
US2007151866-A1
US2007153453-A1
US2007155178-A1
US2007155268-A1
US2007155284-A1
US2007155294-A1
US2007161250-A1
US2007161338-A1
US2007161342-A1
US2007163998-A1
US2007173056-A1
US2007176140-A1
US2007176142-A1
US2007184661-A1
US2007184663-A1
US2007184761-A1
US2007186484-A1
US2007190770-A1
US2007190906-A1
US2007190909-A1
US2007190913-A1
US2007190916-A1
US2007191244-A1
US2007197035-A1
US2007197133-A1
US2007197141-A1
US2007197147-A1
US2007199923-A1
US2007200089-A1
US2007202698-A1
US2007205112-A1
US2007207709-A1
US2007212882-A1
US2007212983-A1
US2007212988-A1
US2007215280-A1
US2007218692-A1
US2007218693-A1
US2007218811-A1
US2007218817-A1
US2007224806-A1
US2007224915-A1
US2007225187-A1
US2007232069-A1
US2007232197-A1
US2007232203-A1
US2007232209-A1
US2007232511-A1
US2007235133-A1
US2007238297-A1
US2007238395-A1
US2007243795-A1
US2007251155-A1
US2007251156-A1
US2007251832-A1
US2007254484-A1
US2007254558-A1
US2007254565-A1
US2007256039-A1
US2007256368-A1
US2007259522-A1
US2007259525-A1
US2007259531-A1
US2007259612-A1
US2007264827-A1
US2007264908-A1
US2007264914-A1
US2007266356-A1
US2007266360-A1
US2007269985-A1
US2007270080-A1
US2007270081-A1
US2007270086-A1
US2007270087-A1
US2007275226-A1
US2007281482-A1
US2007281485-A1
US2007284338-A1
US2007287360-A1
US2007287361-A1
US2007287362-A1
US2007287364-A1
US2007290165-A1
US2007293047-A1
US2007293049-A1
US2007295934-A1
US2007298606-A1
US2007298611-A1
US2007298612-A1
US2008003923-A1
US2008003924-A1
US2008003927-A1
US2008003931-A1
US2008003934-A1
US2008009228-A1
US2008009231-A1
US2008014838-A1
US2008026525-A1
US2008032504-A1
US2008032505-A1
[truncated: 3,622 more rows]

## Sheet: edges
from	to
CN100353502-C	US6454634-B1
CN100353502-C	US6627671-B1
CN100353519-C	US6402592-B1
CN100356516-C	US6168508-B1
CN100361277-C	US6277015-B1
CN100369210-C	US6343978-B1
CN100374527-C	WO2003015148-A1
CN100394555-C	US6579153-B2
CN100394555-C	US6436829-B1
CN100397582-C	US6171181-B1
CN100400233-C	US6340326-B1
CN100402236-C	US6048256-A
CN100406199-C	US6116990-A
CN100408648-C	EP1081200-A1
CN100417493-C	US6017265-A
CN100417493-C	US6402591-B1
CN100443263-C	EP1201368-A2
CN100443263-C	EP1252973-A1
CN100443263-C	EP1164559-A1
CN100452311-C	CN100356516-C
CN100452311-C	US6168508-B1
CN100457394-C	US6326309-B2
CN101022918-B	US6712681-B1
CN101022921-B	EP1080839-A2
CN101065457-B	WO2003068883-A1
CN101115779-B	WO2004049417-A1
CN101155888-B	EP1274123-A1
CN101235255-B	WO2007019342-A2
CN101255286-B	US6365520-B1
CN101257996-B	US6722949-B2
CN101257996-B	US6699104-B1
CN101257996-B	US6086464-A
CN101275057-B	US6790769-B2
CN101322227-B	US6626968-B2
CN101352833-B	US6726535-B2
CN101397480-A	CN101240146-A
CN101422867-B	EP1270148-A1
CN101422874-B	US7210991-B1
CN101490201-B	WO2006035771-A1
CN101494164-B	CN101599423-A
CN101494164-B	WO2006009304-A1
CN101511533-B	WO2005110675-A2
CN101511533-B	US6383066-B1
CN101511539-B	WO2005123335-A1
CN101515546-B	EP1111665-A2
CN101522368-B	WO2006041196-A1
CN101525522-B	US7086935-B2
CN101599423-A	EP1034887-A2
CN101599423-B	CN101599423-A
CN101599423-B	EP1034887-A2
CN101636465-A	WO2005093805-A1
CN101638556-B	US6568996-B2
CN101638556-B	WO2003038883-A1
CN101649164-B	WO2003053602-A1
CN101669195-B	US6171181-B1
CN101670547-B	CN101599423-A
CN101670547-B	CN101599423-B
CN101670547-B	EP1034887-A2
CN101687305-B	CN101522368-B
CN101687305-B	WO2005081301-A1
CN101687305-B	WO2006041196-A1
CN101722462-B	CN100369210-C
CN101722462-B	US6343978-B1
CN101733699-B	US6443807-B1
CN101740330-B	US2007191244-A1
CN101802125-A	US6786945-B2
CN101829953-B	US6361647-B1
CN101844328-A	US6443816-B2
CN101898327-A	US6390902-B1
CN101920477-A	US6238271-B1
CN101920477-B	US6238271-B1
CN101930908-A	US7186168-B2
CN101930908-A	US7553214-B2
CN101930908-B	CN101930908-A
CN101930908-B	US7186168-B2
CN101930908-B	US7553214-B2
CN101934491-B	US6354928-B1
CN101952943-B	WO2008026451-A1
CN101961854-A	US7169030-B1
CN101966698-B	US6428586-B1
CN101970589-A	CN101235255-B
CN101970589-A	WO2007019342-A2
CN101978018-A	WO2008023858-A1
CN101978018-B	CN101978018-A
CN101978018-B	WO2008023858-A1
CN102005363-B	US6274478-B1
CN102046331-A	US6174221-B1
CN102049723-A	EP1050369-A2
CN102054683-B	US6524167-B1
CN102083586-A	US6354915-B1
CN102124545-A	CN101898327-A
CN102124545-A	US6390902-B1
CN102124545-B	CN101898327-A
CN102124545-B	CN102124545-A
CN102124545-B	US6390902-B1
CN102133729-A	US6475072-B1
CN102133729-B	CN102133729-A
CN102133729-B	US6475072-B1
CN102133730-A	CN102133729-A
CN102133730-A	CN102133729-B
CN102133730-A	US6475072-B1
CN102133731-A	US6203408-B1
CN102133731-B	CN102133731-A
CN102133731-B	US6203408-B1
CN102133733-A	CN102133729-A
CN102133733-A	CN102133729-B
CN102133733-A	CN102133730-A
CN102133733-A	US6475072-B1
CN102152206-A	CN101687305-B
CN102152206-A	EP1738870-A1
CN102152206-A	EP1860689-A1
CN102152206-A	WO2005081301-A1
CN102152206-B	CN101687305-B
CN102152206-B	CN102152206-A
CN102152206-B	EP1738870-A1
CN102152206-B	EP1860689-A1
CN102152206-B	WO2005081301-A1
CN102159361-B	EP1764189-A1
CN102190962-A	CN1982401-A
CN102190962-B	CN102190962-A
CN102190962-B	CN1982401-A
CN102229104-A	US6368189-B1
CN102232242-B	EP1369906-A1
CN102352187-A	CN101638556-B
CN102352187-A	WO2003038883-A1
CN102352187-B	CN101638556-B
CN102352187-B	CN102352187-A
CN102352187-B	WO2003038883-A1
CN102367366-A	US6436811-B1
CN102367366-A	EP2199353-A1
CN102367366-A	CN101760137-A
CN102380817-A	US7754612-B2
CN102380817-B	CN102380817-A
CN102380817-B	US7754612-B2
CN102449744-A	US7169017-B1
CN102449744-B	CN102449744-A
CN102449744-B	US7169017-B1
CN102449747-A	EP1541653-A1
CN102449747-B	CN102449747-A
CN102449747-B	EP1541653-A1
CN102485424-A	US6257953-B1
CN102498549-A	US6736709-B1
CN102554748-A	US6773337-B1
CN102554748-B	CN102554748-A
CN102554748-B	US6773337-B1
CN102585708-A	WO2008078909-A1
CN102586783-A	EP1612249-A1
CN102586783-B	CN102586783-A
CN102586783-B	EP1612249-A1
CN102601747-A	US6908366-B2
CN102601747-B	CN102601747-A
CN102601747-B	US6908366-B2
CN102615584-A	US6227949-B1
CN102666015-A	US6299514-B1
CN102668043-A	US6234877-B1
CN102668043-A	US6294472-B1
CN102672630-B	CN101966698-B
CN102672630-B	US6428586-B1
CN102686362-A	WO2009032768-A2
CN102702979-A	CN101525522-B
CN102702979-A	US7086935-B2
CN102702979-B	CN101525522-B
CN102702979-B	CN102702979-A
CN102702979-B	US7086935-B2
CN102725832-A	US6905571-B2
CN102725832-B	CN102725832-A
CN102725832-B	US6905571-B2
CN102732157-A	US6527969-B1
CN102737985-A	US6383935-B1
CN102773786-A	US6461524-B1
CN102773786-A	US6461224-B1
CN102773787-A	CN102773786-A
CN102773787-A	US6461524-B1
CN102773789-A	CN102773786-A
CN102773789-A	CN102773787-A
CN102773789-A	US6461524-B1
CN102799793-A	US6458013-B1
CN102799793-B	CN102799793-A
CN102799793-B	US6458013-B1
CN102814738-A	KR879761-B1
CN102814738-B	CN102814738-A
CN102814738-B	KR879761-B1
CN102822308-A	WO2003036705-A1
CN102822308-A	CN101432384-A
CN102822308-B	CN102822308-A
CN102822308-B	WO2003036705-A1
CN102956521-A	US6424137-B1
CN102958644-A	US6921455-B1
CN102958644-B	CN102958644-A
CN102958644-B	US6921455-B1
CN102975120-A	CN101898327-A
CN102975120-B	CN101898327-A
CN102975120-B	CN102975120-A
CN102990505-A	US6135856-A
CN103097080-A	WO2008114805-A1
CN103097080-B	CN103097080-A
CN103097080-B	WO2008114805-A1
CN103144012-A	CN102498549-A
CN103144012-A	US6736709-B1
CN103153540-A	WO2009126171-A1
CN103153540-B	CN103153540-A
CN103153540-B	WO2009126171-A1
CN103252714-A	CN101422874-B
CN103252714-A	US7210991-B1
CN103252714-B	CN101422874-B
CN103252714-B	CN103252714-A
CN103252714-B	US7210991-B1
CN103358228-A	CN102229104-A
CN103358228-A	US6368189-B1
CN103358228-B	CN102229104-A
CN103358228-B	CN103358228-A
CN103358228-B	US6368189-B1
CN103386648-A	CN102528647-A
CN103386648-A	CN102463531-A
CN103386653-A	CN103386648-A
CN103386653-A	CN102528647-A
CN103386653-A	DE102011117867-A1
CN103386653-B	CN103386648-A
CN103386653-B	CN103386653-A
CN103386653-B	CN102528647-A
CN103386653-B	DE102011117867-A1
CN103447939-A	US6354907-B1
CN103773248-A	CN102367366-A
CN103773248-A	CN101760137-A
CN103786091-A	CN101494164-B
CN103786091-A	CN101599423-A
CN103786091-A	US7632378-B2
CN103786091-B	CN101494164-B
CN103786091-B	CN101599423-A
CN103786091-B	CN103786091-A
CN103786091-B	US7632378-B2
CN103827283-A	US6569349-B1
CN103839857-B	WO2007099976-A1
CN103846770-A	US6561881-B2
CN103890127-A	CN101397480-A
CN103890127-A	CN101240146-A
CN103890127-B	CN101397480-A
CN103890127-B	CN103890127-A
CN103890127-B	CN101240146-A
CN103962918-A	US6402596-B1
CN103962936-A	US6220941-B1
CN103962936-B	CN103962936-A
CN103962936-B	US6220941-B1
CN103962939-A	EP1080841-A2
CN103962939-B	CN103962939-A
CN103962939-B	EP1080841-A2
CN103975420-A	US6206754-B1
CN104015109-A	CN101494164-B
CN104015109-A	CN101599423-A
CN104015109-A	CN103786091-A
CN104015109-A	CN103786091-B
CN104064455-A	US7559825-B2
CN104064455-A	CN101927447-A
CN104070445-A	EP1952945-A3
CN104070445-A	US6702646-B1
CN104097134-A	CN102554748-A
CN104209854-A	CN101961854-A
CN104209854-B	CN101961854-A
CN104209854-B	CN104209854-A
CN104303272-A	US6857950-B2
CN104303272-B	CN104303272-A
CN104303272-B	US6857950-B2
CN104412316-A	EP1174483-A1
CN104412316-A	CN102482555-A
CN104416451-A	CN102814738-A
CN104416451-B	CN102814738-A
CN104416451-B	CN104416451-A
CN104416454-A	CN101961854-A
CN104416454-A	CN104209854-A
CN104416454-A	CN104209854-B
CN104440519-A	US7807252-B2
CN104465362-A	US6776810-B1
CN104476384-A	CN102990505-A
CN104476384-A	US6135856-A
CN104541361-A	CN101636465-A
CN104541361-A	WO2011021599-A1
CN104576356-A	CN102554748-A
CN104576356-A	CN104097134-A
CN104617012-A	CN101494164-B
CN104617012-A	CN101599423-A
CN104617012-A	CN103786091-A
CN104617012-A	CN103786091-B
CN104617012-A	CN104015109-A
CN104647194-A	CN102773789-A
CN104647194-A	US6939198-B1
CN104647194-B	CN102773789-A
CN104647194-B	CN104647194-A
CN104647194-B	US6939198-B1
CN104742007-A	CN102615584-A
CN104742007-A	CN102623327-A
CN104742007-A	CN103302587-A
CN104742007-A	CN102623308-A
CN104745086-A	CN103773248-A
CN104745086-A	CN101760137-A
CN104802071-A	CN102615584-A
CN104802071-A	CN104742007-A
CN104802071-A	US6227949-B1
CN104802071-A	CN102623327-A
CN104802071-A	CN102311706-A
CN104804649-A	CN104312440-A
CN104919575-A	US6248006-B1
CN104942698-A	CN101494164-B
CN104942698-A	CN101599423-A
CN104942698-A	CN103786091-A
CN104942698-A	CN103786091-B
CN104942698-A	CN104015109-A
CN104942698-A	CN104617012-A
CN104942698-A	US6878044-B2
CN104942698-B	CN101494164-B
CN104942698-B	CN101599423-A
CN104942698-B	CN103786091-A
CN104942698-B	CN103786091-B
CN104942698-B	CN104015109-A
CN104942698-B	CN104617012-A
CN104942698-B	CN104942698-A
CN104942698-B	US6878044-B2
CN104968472-A	US6033293-A
CN104968754-A	CN102741985-A
CN105164794-A	US6585562-B2
CN105164794-B	CN105164794-A
CN105164794-B	US6585562-B2
CN105189676-A	CN101397480-A
CN105189676-A	CN103890127-A
CN105189676-A	CN103890127-B
CN105189676-A	CN104968754-A
CN105189676-A	CN102725374-A
CN105189676-A	CN102741985-A
CN105189676-A	CN101240146-A
CN105229098-A	CN102190962-A
CN105229098-A	CN104968754-A
CN105229098-A	CN105189676-A
CN105229098-A	CN102741985-A
CN105229098-A	CN104025265-A
CN105229098-A	WO2013018015-A2
CN105229098-B	CN102190962-A
CN105229098-B	CN104968754-A
CN105229098-B	CN105189676-A
CN105229098-B	CN105229098-A
CN105229098-B	CN102741985-A
CN105229098-B	CN104025265-A
CN105229098-B	WO2013018015-A2
CN105229110-A	US6443811-B1
CN105229110-B	CN105229110-A
CN105229110-B	US6443811-B1
CN105378011-A	CN102702979-A
CN105378011-A	WO2006058504-A1
CN105378011-A	WO2013099866-A1
CN105408063-A	CN103153540-A
CN105408063-A	US6368200-B1
CN105408063-A	WO2013058183-A1
CN105451940-A	CN100457394-C
CN105529284-A	CN101494164-B
CN105529284-A	CN101599423-A
CN105529284-A	CN103786091-A
CN105529284-A	CN103786091-B
CN105529284-A	CN104015109-A
CN105529284-A	CN104617012-A
CN105529284-A	CN104942698-A
CN105529284-A	CN104942698-B
CN105529284-A	CN103857780-A
CN105710762-A	US6627671-B1
CN105710762-A	CN103930975-A
CN105710762-B	CN105710762-A
CN105710762-B	US6627671-B1
CN105710762-B	CN103930975-A
CN105710794-A	CN105710762-A
CN105710794-A	CN105710762-B
CN105710794-A	US6627671-B1
CN105710794-A	CN103930975-A
CN105711015-A	CN100353502-C
CN105711015-A	CN105710762-A
CN105711015-A	CN105710762-B
CN105711015-A	CN105710794-A
CN105711015-A	US6627671-B1
CN105711015-B	CN100353502-C
CN105711015-B	CN105710762-A
CN105711015-B	CN105710762-B
CN105711015-B	CN105710794-A
CN105711015-B	CN105711015-A
CN105711015-B	US6627671-B1
CN105873724-A	CN102666015-A
CN105895518-A	CN102822308-A
CN105895518-A	CN101432384-A
CN105904335-A	WO2004041479-A1
CN105904335-B	CN105904335-A
CN105904335-B	WO2004041479-A1
CN106041716-A	CN103252714-A
CN106041716-B	CN103252714-A
CN106041716-B	CN106041716-A
CN106062931-A	CN104412316-A
CN106062931-A	CN102482555-A
CN106078495-A	CN101422874-B
CN106078495-A	CN103252714-A
CN106078495-A	CN103252714-B
CN106078495-A	US7101272-B2
CN106078495-A	US7210991-B1
CN106078495-A	US6242353-B1
CN106085245-A	WO2009098951-A1
CN106085245-A	WO2015004567-A2
CN106103637-A	CN102686360-A
CN106103637-B	CN106103637-A
CN106103637-B	CN102686360-A
CN106244021-A	CN101397480-A
CN106244021-A	CN103773248-A
CN106244021-A	EP2779217-A2
CN106244021-A	EP2865727-B1
CN106244021-A	CN105885699-A
CN106457507-A	CN103155110-A
CN106457507-B	CN106457507-A
CN106457507-B	CN103155110-A
CN106457511-A	CN101494164-B
CN106457511-A	CN101599423-A
CN106457511-A	CN103786091-A
CN106457511-A	CN103786091-B
CN106457511-A	CN104015109-A
CN106457511-A	CN104617012-A
CN106457511-A	CN104942698-A
CN106457511-A	CN104942698-B
CN106457511-A	CN105529284-A
CN106457511-B	CN101494164-B
CN106457511-B	CN101599423-A
CN106457511-B	CN103786091-A
CN106457511-B	CN103786091-B
CN106457511-B	CN104015109-A
CN106457511-B	CN104617012-A
CN106457511-B	CN104942698-A
CN106457511-B	CN104942698-B
CN106457511-B	CN105529284-A
CN106457511-B	CN106457511-A
CN106463386-A	US6189546-B1
CN106463386-A	CN105849219-A
CN106463386-B	CN106463386-A
CN106463386-B	US6189546-B1
CN106470799-A	WO2008013377-A1
CN106470799-A	CN102770239-A
CN106537561-A	CN102054683-B
CN106537561-A	US6524167-B1
CN106537561-B	CN102054683-B
CN106537561-B	CN106537561-A
CN106537561-B	US6524167-B1
CN106566412-A	WO2011099313-A1
CN106574171-A	CN103827235-A
CN106574171-B	CN106574171-A
CN106574171-B	CN103827235-A
CN106575614-A	US6454819-B1
CN106575614-A	CN105658757-A
CN106575614-B	CN106575614-A
CN106575614-B	US6454819-B1
CN106663618-A	US6231428-B1
CN106687552-A	WO2004044076-A1
CN106687552-B	CN106687552-A
CN106687552-B	WO2004044076-A1
CN106928859-A	CN101397480-A
CN106928859-A	CN106244021-A
CN107109136-A	CN106244021-A
CN107109136-A	WO2010139603-A1
CN107112224-A	CN101802125-A
CN107112224-A	CN102585704-A
CN107112224-A	US6454819-B1
CN107112224-A	US7753974-B2
CN107148665-A	CN103786091-A
CN107148665-B	CN103786091-A
CN107148665-B	CN107148665-A
CN107225498-A	US7329174-B2
CN107225498-A	CN103260828-A
CN107263304-A	WO2006049269-A1
CN107263304-B	CN107263304-A
CN107263304-B	WO2006049269-A1
CN107406721-A	CN106574171-A
CN107406721-A	CN106574171-B
CN107406721-A	CN103827235-A
CN107406752-A	CN102449747-A
CN107406752-A	CN102597142-A
CN107406752-A	CN104395425-A
CN107406752-A	CN101959983-A
CN107584410-A	US6056632-A
CN107584410-A	US6179956-B1
CN107584410-A	US7731572-B2
CN107584410-A	CN104669107-A
CN107598777-A	CN102615584-A
CN107598777-A	CN104742007-A
CN107598777-A	CN104802071-A
CN107598777-A	CN102623327-A
CN107641835-A	CN101920477-A
CN107641835-A	CN104804649-A
CN107641835-A	CN102069448-A
CN107641835-A	CN105563341-A
CN107652900-A	CN104804649-A
CN107652900-A	CN107641835-A
CN107652900-B	CN104804649-A
CN107652900-B	CN107641835-A
CN107652900-B	CN107652900-A
CN107813219-A	CN103386653-A
CN107813219-A	US9102034-B2
CN107813219-B	CN103386653-A
CN107813219-B	CN107813219-A
CN107813219-B	US9102034-B2
CN107914213-A	US6806193-B2
CN107914213-B	CN107914213-A
CN107914213-B	US6806193-B2
CN107962492-A	CN103447939-A
CN107962492-A	US6354907-B1
CN107962492-B	CN103447939-A
CN107962492-B	CN107962492-A
CN107962492-B	US6354907-B1
CN108214286-A	US6244944-B1
CN108214286-B	CN108214286-A
CN108214286-B	US6244944-B1
CN108250972-A	CN104745086-A
CN108250972-B	CN104745086-A
CN108250972-B	CN108250972-A
CN108262684-A	CN104742007-A
CN108262684-A	CN103302587-A
CN108262684-B	CN104742007-A
CN108262684-B	CN108262684-A
CN108262684-B	CN103302587-A
CN108264850-A	CN106244021-A
CN108264850-A	CN105885699-A
CN108352312-A	CN103962936-A
CN108496242-A	CN102668043-A
CN108496242-A	US6682396-B1
CN108504288-A	CN103773248-A
CN108504288-A	CN106244021-A
CN108504288-A	CN108264850-A
CN108682650-A	US7344987-B2
CN108682650-B	CN108682650-A
CN108682650-B	US7344987-B2
CN108687649-A	US6375548-B1
CN108687649-A	CN102744668-A
CN108687649-B	CN108687649-A
CN108687649-B	US6375548-B1
CN108687649-B	CN102744668-A
CN108962740-A	CN104802071-A
CN108962740-B	CN104802071-A
CN108962740-B	CN108962740-A
CN109079587-A	US8920219-B2
CN109079648-A	US9180570-B2
CN109262446-B	KR1229972-B1
CN109300784-A	US6284660-B1
CN109414799-A	US6376378-B1
CN109414799-B	CN109414799-A
CN109414799-B	US6376378-B1
CN109465739-A	CN107641835-A
CN109465739-A	CN107877352-A
CN109465739-B	CN107641835-A
CN109465739-B	CN109465739-A
CN109465739-B	CN107877352-A
CN109590895-A	CN104742007-A
CN109590895-A	CN107598777-A
CN109605208-A	WO2005023487-A1
CN109605208-A	KR1096005-B1
CN109648463-A	CN107641835-A
CN109648463-A	CN109465739-A
CN109648463-A	CN109465739-B
CN109648463-A	CN107877352-A
CN109689299-A	CN105710762-A
CN109722172-A	CN106244021-A
CN109722172-A	CN107109136-A
CN109722172-A	CN108264850-A
CN109722172-A	CN108504288-A
CN109794849-B	CN106470799-A
CN109794849-B	CN103222034-A
CN109794849-B	CN102770239-A
CN109848840-A	CN107641835-A
CN109848840-A	CN109465739-A
CN109848840-A	CN109465739-B
CN109848840-A	CN109648463-A
CN109848840-A	CN105563341-A
CN109848840-A	CN107877352-A
CN109848855-A	US7899571-B2
CN109848855-B	CN109848855-A
CN109848855-B	US7899571-B2
CN109877698-A	CN106457507-A
CN109906257-B	CN105229110-A
CN109937117-B	CN101844328-A
CN110228003-A	CN102046331-A
CN110385641-A	CN103153540-A
CN110385641-A	CN105408063-A
CN110421479-A	CN102046331-A
CN110421479-A	CN110228003-A
CN110429023-A	CN104802071-A
CN110429023-A	CN108962740-A
CN110429023-A	CN108962740-B
CN110536940-A	CN106575614-A
CN110536940-A	CN105658757-A
CN110536940-B	CN106575614-A
CN110536940-B	CN110536940-A
CN110536940-B	CN105658757-A
CN110616044-A	CN108264850-A
CN110616044-A	CN105885699-A
CN110625511-A	CN106470799-A
CN110734703-A	CN108264850-A
CN110734703-A	CN110616044-A
CN110734703-A	CN105885699-A
CN110734703-B	CN108264850-A
CN110734703-B	CN110616044-A
CN110734703-B	CN110734703-A
CN110734703-B	CN105885699-A
CN110802507-A	US6206768-B1
CN110842759-A	EP2502969-A1
CN110872472-A	WO2007020939-A1
CN110903766-A	CN101636465-A
CN110903766-A	CN104541361-A
CN110903766-A	CN108495906-A
CN110903766-B	CN101636465-A
CN110903766-B	CN104541361-A
CN110903766-B	CN110903766-A
CN110903766-B	CN108495906-A
CN110962040-A	US6203412-B1
CN110962040-A	CN102160152-A
CN110962040-B	CN110962040-A
CN110962040-B	US6203412-B1
CN110962040-B	CN102160152-A
CN110977709-B	US6508697-B1
CN111032283-A	CN104968472-A
CN111032283-A	US6056851-A
CN111032283-B	CN104968472-A
CN111032283-B	CN111032283-A
CN111032283-B	US6056851-A
CN111087929-A	WO2006133249-A2
CN111087929-A	CN107586517-A
CN111185845-A	US8221191-B2
CN111216034-A	CN104802071-A
CN111216034-A	CN108962740-A
CN111216034-A	CN108962740-B
CN111216034-A	CN110429023-A
CN111216034-A	EP2662885-A1
CN111216034-A	CN102311706-A
CN111334193-A	CN107406752-A
CN111334193-A	CN101959983-A
CN111334193-B	CN107406752-A
CN111334193-B	CN111334193-A
CN111334193-B	CN101959983-A
CN111360686-A	CN104742007-A
CN111360686-A	CN107598777-A
CN111360686-A	CN109590895-A
CN111867781-A	CN107225498-A
CN111867781-A	CN103260828-A
CN112175525-A	CN104804649-A
CN112175525-A	CN107641835-A
CN112175525-A	CN107652900-A
CN112175525-A	CN107652900-B
CN112405337-A	US6488570-B1
CN112405337-A	US6165904-A
CN112872919-A	CN101920477-A
CN112872919-A	CN107641835-A
CN112872919-A	CN109465739-A
CN112872919-A	CN109465739-B
CN112872919-A	CN109648463-A
CN112872919-A	CN109848840-A
CN112872919-A	CN102069448-A
CN112872919-A	CN110774165-A
CN113134784-A	CN109648463-A
CN113134784-A	CN110695840-A
CN113161223-A	US6361407-B1
CN113165137-A	US6878302-B1
CN113242890-A	CN102702979-A
CN113242890-A	CN105378011-A
CN113242890-A	CN108178988-A
CN113442056-A	CN101870851-A
CN113561052-A	CN104097134-A
CN113614198-A	CN106463386-A
CN113614198-A	CN105849219-A
CN113881348-A	CN104804649-A
CN113881348-A	CN107641835-A
CN113881348-A	CN107652900-A
CN113881348-A	CN107652900-B
CN113881348-A	CN112175525-A
CN1295762-C	US6555477-B1
CN1300828-C	EP1036836-A1
CN1309026-C	CN100443263-C
CN1309026-C	EP1201368-A2
CN1309026-C	EP1164559-A1
CN1322555-C	CN105229110-A
CN1322555-C	CN105229110-B
CN1322555-C	US6443811-B1
CN1325591-C	CN1300828-C
CN1325591-C	EP1036836-A1
CN1326212-C	EP1125999-A1
CN1329467-C	CN100408648-C
CN1329467-C	EP1138733-A2
CN1329467-C	EP1081200-A1
CN1550288-B	EP1252973-A1
CN1550288-B	US6537133-B1
CN1670116-B	EP1123956-A1
CN1735481-B	CN102049723-A
CN1735481-B	EP1050369-A2
CN1760240-B	US6454634-B1
CN1766028-B	CN102054683-B
CN1766028-B	CN106537561-A
CN1766028-B	CN106537561-B
CN1766028-B	US6524167-B1
CN1826397-B	EP1020501-A2
CN1826397-B	EP1148538-A1
CN1837320-B	CN101638556-B
CN1837320-B	CN102352187-A
CN1837320-B	CN102352187-B
CN1837320-B	US6568996-B2
CN1837320-B	WO2003038883-A1
CN1906262-B	US6139763-A
CN1914004-B	CN110977709-B
CN1914004-B	US6508697-B1
CN1914309-B	EP1363321-A2
CN1914309-B	EP1310989-A1
CN1972780-B	EP1116552-A2
CN1974636-B	US6740590-B1
CN1974636-B	US6312321-B1
DE10004578-C1	DE19905737-A1
DE10012840-A1	DE10004578-C1
DE10012840-A1	DE19905737-A1
DE10012840-C2	DE10004578-C1
DE10012840-C2	DE10012840-A1
DE10012840-C2	DE19905737-A1
DE10023002-A1	DE10004578-C1
DE10023002-A1	DE10012840-A1
DE10023002-A1	DE10012840-C2
DE10023002-A1	DE19905737-A1
DE10023002-A1	DE19905737-C2
DE10023002-B4	DE10023002-A1
DE10023002-B4	DE19905737-C2
DE10027103-A1	DE10004578-C1
DE10027103-A1	DE10012840-A1
DE10027103-A1	DE10012840-C2
DE10027103-A1	DE10023002-A1
DE10027103-A1	DE19905737-A1
DE10060697-A1	DE10004578-C1
DE10060697-A1	DE10012840-A1
DE10060697-A1	DE10012840-C2
DE10060697-A1	DE10027103-A1
DE10060697-A1	DE19905737-A1
DE10060697-A1	US6056632-A
DE10060697-B4	DE10004578-C1
DE10060697-B4	DE10012840-A1
DE10060697-B4	DE10012840-C2
DE10060697-B4	DE10023002-A1
DE10060697-B4	DE10027103-A1
DE10060697-B4	DE10060697-A1
DE10060697-B4	DE19905737-A1
DE10060697-B4	US6056632-A
DE10064081-C2	DE19956250-C1
DE10122283-A1	DE19958077-A1
DE10122283-A1	DE10018338-C1
DE10131668-A1	CN101022921-B
DE10131668-A1	EP1050369-A2
DE10131668-A1	EP1155778-A2
DE10131668-A1	EP1034887-A2
DE10131668-A1	EP1080839-A2
DE10131668-A1	US6322427-B1
DE10131668-A1	DE19938781-A1
DE10131668-B4	CN101022921-B
DE10131668-B4	DE10131668-A1
DE10131668-B4	EP1050369-A2
DE10131668-B4	EP1155778-A2
DE10131668-B4	EP1034887-A2
DE10131668-B4	EP1080839-A2
DE10131668-B4	US6093280-A
DE10131668-B4	US6322427-B1
DE10131668-B4	DE19938781-A1
DE10132504-C1	DE10023002-A1
DE10132504-C1	DE10023002-B4
DE10132504-C1	DE19905737-C2
DE10137113-A1	DE10027103-A1
DE10137113-A1	EP986097-A2
DE10159832-A1	DE10012840-C2
DE10159832-A1	DE10023002-A1
DE10159832-A1	DE10023002-B4
DE10159832-A1	DE10027103-A1
DE10159832-A1	DE10132504-C1
DE10159832-A1	DE10137113-A1
DE10159832-A1	DE19938340-C1
DE10159832-A1	DE19905737-A1
DE10159832-A1	DE19905737-C2
DE10159833-C1	DE10012840-C2
DE10159833-C1	DE10023002-A1
DE10159833-C1	DE10023002-B4
DE10159833-C1	DE10060697-A1
DE10159833-C1	DE10132504-C1
DE10159833-C1	DE10159832-A1
DE10159833-C1	DE19938340-C1
DE10159833-C1	DE19905737-A1
DE10159833-C1	DE19905737-C2
DE10162597-C1	DE10023002-A1
DE10162597-C1	DE10023002-B4
DE10162597-C1	DE10060697-B4
DE10162597-C1	DE10132504-C1
DE10162597-C1	DE10159832-A1
DE10162597-C1	DE10159833-C1
DE10162597-C1	DE19905737-C2
DE102004004556-A1	DE10064081-C2
DE102004004556-A1	DE19956250-C1
DE102004004556-B4	DE10064081-C2
DE102004004556-B4	DE102004004556-A1
DE102004004556-B4	DE19956250-C1
DE102004004556-B4	US6458688-B1
DE102004011994-A1	CN102049723-A
DE102004011994-A1	CN1735481-B
DE102004011994-A1	EP1050369-A2
DE102005012684-A1	CN101422867-B
DE102005012684-A1	EP1270148-A1
DE102006040585-B4	US6709979-B2
DE102006044367-A1	DE10064081-C2
DE102006044367-A1	DE102004004556-A1
DE102006044367-A1	DE102004004556-B4
DE102006044367-A1	DE19956250-C1
DE102006044367-B4	DE10064081-C2
DE102006044367-B4	DE102004004556-A1
DE102006044367-B4	DE102004004556-B4
DE102006044367-B4	DE102006044367-A1
DE102006044367-B4	DE19956250-C1
DE102006053942-A1	DE10027103-A1
DE102006053942-A1	DE10137113-A1
DE102006053942-A1	DE10159832-A1
DE102006061891-A1	US6971945-B2
DE102007009902-A1	US6258711-B1
DE102007009902-A1	US6391780-B1
DE102007009902-A1	US6114234-A
DE102007024954-A1	US2003109209-A1
DE102007024954-A1	US2003139122-A1
DE102007026292-A1	DE10217374-A1
DE102007035266-A1	DE10004578-C1
DE102007035266-A1	DE10132504-C1
DE102007035266-A1	WO2003074228-A1
DE102007035266-A1	DE102007019565-A1
DE102007035266-A1	DE10025871-A1
DE102007035266-B4	DE102007035266-A1
DE102007035266-B4	WO2003074228-A1
DE102007056122-A1	DE10004578-C1
DE102007056122-A1	DE102007035266-A1
DE102007056122-A1	US6465328-B1
DE102007056122-A1	US6514423-B1
DE102007056122-A1	US6211088-B1
DE102008004874-B4	US6749485-B1
DE102008029931-A1	US2004102144-A1
DE102008029931-A1	WO2004067228-A1
DE102008029931-A1	DE10143938-B4
DE102008044646-A1	DE10012840-A1
DE102008044646-B4	DE10012840-A1
DE102008044646-B4	DE102008044646-A1
DE102008053610-A1	CN102049723-A
DE102008053610-A1	CN1735481-B
DE102008053610-A1	DE102004011994-A1
DE102008053610-A1	DE102007035266-A1
DE102008053610-A1	DE102007035266-B4
DE102008053610-A1	EP1050369-A2
DE102008053610-A1	WO2003074228-A1
DE102008053610-B4	CN102049723-A
DE102008053610-B4	CN1735481-B
DE102008053610-B4	DE102004011994-A1
DE102008053610-B4	DE102007035266-A1
DE102008053610-B4	DE102007035266-B4
DE102008053610-B4	DE102008053610-A1
DE102008053610-B4	EP1050369-A2
DE102008059044-A1	CN102133729-A
DE102008059044-A1	CN102133729-B
DE102008059044-A1	CN102133730-A
DE102008059044-A1	CN102133733-A
DE102008059044-A1	DE102007035266-A1
DE102008059044-A1	DE102007019565-A1
DE102008059044-A1	US6475072-B1
DE102008059044-B4	DE102007035266-A1
DE102008059044-B4	DE102008059044-A1
DE102008059044-B4	DE102007019565-A1
DE102009010556-A1	DE10159832-A1
DE102009010556-A1	DE10159833-C1
DE102009010556-A1	DE19938340-C1
DE102009010556-A1	DE10025871-A1
DE102009022223-A1	DE10023002-A1
DE102009022223-A1	DE10060697-B4
DE102009022223-A1	DE10162597-C1
DE102009025243-A1	DE10132504-C1
DE102009025243-A1	DE102007035266-A1
DE102009025243-A1	DE102008053610-B4
DE102009025243-A1	US6824451-B2
DE102009025243-A1	US6214704-B1
DE102009025243-B4	DE102009025243-A1
DE102009025243-B4	US6214704-B1
DE102009030294-A1	DE10004578-C1
DE102009030294-A1	DE102007026292-A1
DE102009030294-A1	DE102007035266-A1
DE102009030294-A1	DE102007056122-A1
DE102009030294-B4	DE10004578-C1
DE102009030294-B4	DE102007035266-A1
DE102009030294-B4	DE102007056122-A1
DE102009030294-B4	DE102009030294-A1
DE102009030295-B4	DE102007035266-A1
DE102009030295-B4	DE102007056122-A1
DE102009030295-B4	DE102009030294-A1
DE102009030295-B4	DE102009030294-B4
DE102009030296-A1	DE102007035266-A1
DE102009030296-A1	DE102008059044-A1
DE102009030296-A1	DE102008059044-B4
DE102009030296-A1	DE102009010556-A1
DE102009030296-A1	DE102007019565-A1
DE102009030296-A1	DE10025871-A1
DE102009030296-B4	DE102007035266-A1
DE102009030296-B4	DE102008059044-A1
DE102009030296-B4	DE102008059044-B4
DE102009030296-B4	DE102009010556-A1
DE102009030296-B4	DE102009030296-A1
DE102009030296-B4	DE102007019565-A1
DE102009030296-B4	DE10025871-A1
DE102009030297-B3	DE102007035266-A1
DE102009030297-B3	DE102008053610-B4
DE102009030297-B3	DE102009025243-A1
DE102009030298-A1	DE102007035266-A1
DE102009030298-A1	US6435949-B1
DE102009030298-B4	DE102007035266-A1
DE102009030298-B4	DE102009030298-A1
DE102009030298-B4	US6435949-B1
DE102009037281-B4	DE102009025243-A1
DE102009037281-B4	DE10302611-A1
DE102009049330-B3	DE10064081-C2
DE102009049330-B3	DE102004004556-A1
DE102009049330-B3	DE102004004556-B4
DE102009049330-B3	DE102006044367-A1
DE102009049330-B3	DE102006044367-B4
DE102009049330-B3	DE19956250-C1
DE102009049330-B3	US2008070483-A1
DE102009051007-B4	CN102049723-A
DE102009051007-B4	CN1735481-B
DE102009051007-B4	DE102004011994-A1
DE102009051007-B4	DE102007035266-A1
DE102009051007-B4	DE102008053610-A1
DE102009051007-B4	DE102008053610-B4
DE102009051007-B4	EP1050369-A2
DE102009051008-B4	DE102007056122-A1
DE102009051008-B4	DE102009030294-A1
DE102009051008-B4	DE102009030294-B4
DE102009051008-B4	DE102009030295-B4
DE102009051008-B4	DE19841473-A1
DE102009051009-A1	US6376335-B1
DE102009052744-B4	DE102007035266-A1
DE102009052744-B4	US6479386-B1
DE102009057593-A1	DE102007035266-A1
DE102009057593-A1	DE102008053610-B4
DE102009057593-A1	DE102009025243-A1
DE102009057593-A1	DE102009030296-A1
DE102009057593-A1	DE102009030297-B3
DE102009057593-A1	DE102009037281-B4
DE102009058436-A1	DE10060697-A1
DE102009058436-A1	DE10060697-B4
DE102009058436-A1	DE10159833-C1
DE102009058436-A1	DE19905737-A1
DE102009058436-A1	US6056632-A
DE102010005904-A1	DE102007035266-A1
DE102010005904-A1	DE102009030296-A1
DE102010005904-A1	DE102009057593-A1
DE102010005904-A1	DE10344602-A1
DE102010010885-A1	DE10004578-C1
DE102010010885-A1	DE102007035266-A1
DE102010010885-A1	DE102009030294-A1
DE102010010885-A1	DE102009030294-B4
DE102010014874-A1	DE102007026292-A1
DE102010014874-A1	DE102007035266-A1
DE102010014874-A1	DE102007056122-A1
DE102010014874-A1	DE102009030294-A1
DE102010014874-A1	DE102009030294-B4
DE102010014874-A1	DE102009030295-B4
DE102010014874-A1	DE102009051008-B4
DE102010014874-A1	DE102010005904-A1
DE102010014874-A1	DE10344602-A1
DE102010014874-A1	DE19962564-C1
DE102010018423-A1	US7018560-B2
DE102010024040-A1	DE102007026292-A1
DE102010024040-A1	DE102007035266-A1
DE102010024040-A1	DE102010014874-A1
DE102010024040-A1	DE102008045534-B4
DE102010031850-A1	CN101961854-A
DE102010031850-A1	US7169030-B1
DE102011003008-A1	DE10023002-B4
DE102011003008-A1	WO2008064158-A2
DE102011005512-A1	DE10004578-C1
DE102011005512-A1	DE10012840-A1
DE102011005512-A1	DE10012840-C2
DE102011005512-A1	DE10027103-A1
DE102011005512-A1	DE102009030294-A1
DE102011005512-A1	DE102009030294-B4
DE102011005512-A1	DE102010010885-A1
DE102011005512-A1	DE19905737-A1
DE102011013978-A1	CN101322227-B
DE102011013978-A1	US6626968-B2
DE102011076954-A1	US6338805-B1
DE102011082777-A1	DE10004578-C1
DE102011082777-A1	DE102007035266-A1
DE102011082777-A1	DE102009030294-A1
DE102011082777-A1	DE102009030294-B4
DE102011082777-A1	DE102010010885-A1
DE102011082777-A1	DE102011005512-A1
DE102011089362-A1	DE102007035266-A1
DE102011089362-A1	DE102008053610-A1
DE102011089362-A1	DE10258128-A1
DE102011089362-A1	US2008305722-A1
DE102011089362-A1	WO2003074228-A1
DE102011089362-B4	DE102008053610-A1
DE102011089362-B4	DE102011089362-A1
DE102011089362-B4	DE10258128-A1
DE102012004219-A1	CN101525522-B
DE102012004219-A1	CN102702979-A
DE102012004219-A1	CN102702979-B
DE102012004219-A1	US7086935-B2
DE102012004220-A1	CN101525522-B
DE102012004220-A1	CN102702979-A
DE102012004220-A1	CN102702979-B
DE102012004220-A1	DE102012004219-A1
DE102012004220-A1	US7086935-B2
DE102012021051-A1	CN101322227-B
DE102012021051-A1	DE102011013978-A1
DE102012021051-A1	US6626968-B2
DE102012201516-A1	DE10004578-C1
DE102012201516-A1	DE102007035266-A1
DE102012201516-A1	DE102009025243-A1
DE102012201516-A1	DE102009037281-B4
DE102012201516-A1	DE102009057593-A1
DE102012201516-A1	DE102010005904-A1
DE102012201516-A1	DE102010010885-A1
DE102012201516-A1	DE102010014874-A1
DE102012201516-A1	DE102011082777-A1
DE102012201516-A1	DE10344602-A1
DE102012201516-A1	EP1000705-A2
DE102012201516-A1	US6435949-B1
DE102012206398-A1	DE102010005904-A1
DE102012206398-A1	DE102010014874-A1
DE102012206398-A1	DE102012201516-A1
DE102012206398-A1	US2003054650-A1
DE102012206398-A1	DE10344602-A1
DE102012206708-A1	DE10004578-C1
DE102012206708-A1	DE102010024040-A1
DE102012206708-A1	US6325703-B2
DE102012206708-A1	US6331136-B1
DE102012206708-A1	US6682405-B2
DE102012206708-A1	EP2345505-A2
DE102012206708-A1	US6402596-B1
DE102013205448-A1	DE10004578-C1
DE102013205448-A1	DE10159832-A1
DE102013205448-A1	DE10159833-C1
DE102013205448-A1	DE102007035266-A1
DE102013205448-A1	DE102008053610-A1
DE102013205448-A1	DE102009010556-A1
DE102013205448-A1	DE102010010885-A1
DE102013205448-A1	DE102011082777-A1
DE102013205448-A1	DE102011089362-A1
DE102013205448-A1	DE102011089362-B4
DE102013205448-A1	DE19938340-C1
DE102013205448-A1	WO2003074228-A1
DE102013205448-A1	DE19836831-A1
DE102013205448-A1	DE19905737-A1
DE102013212850-A1	DE102009030294-A1
DE102013212850-A1	US6267649-B1
DE102013213838-A1	DE10159832-A1
DE102013213838-A1	DE10159833-C1
DE102013213838-A1	DE102007035266-A1
DE102013213838-A1	DE102008053610-A1
DE102013213838-A1	DE102009010556-A1
DE102013213838-A1	DE102011089362-A1
DE102013213838-A1	DE102011089362-B4
DE102013213838-A1	DE102013205448-A1
DE102013213838-A1	DE19938340-C1
DE102013213838-A1	WO2003074228-A1
DE102014007024-A1	US7074115-B2
DE102014012378-A1	US8288448-B2
DE102014013023-A1	US7414080-B2
DE102015217109-A1	DE102011089362-A1
DE102015217109-A1	US2008305722-A1
DE102016007767-A1	CN102498549-A
DE102016007767-A1	CN103144012-A
DE102016007767-A1	US6736709-B1
DE102017008616-A1	US8697239-B2
DE102017210423-A1	DE102008045534-B4
DE102017210450-A1	DE102017210423-A1
DE102017210450-A1	DE102008045534-B4
DE102017217490-A1	DE102012206708-A1
DE102017217490-A1	US6682405-B2
DE102017217490-A1	EP2345505-A2
DE102018202059-A1	DE102010024040-A1
DE102018202059-A1	DE102012206708-A1
DE102018202059-A1	DE102017210423-A1
DE102018202059-A1	DE102017210450-A1
DE102018202059-A1	DE102017217490-A1
DE102018202059-A1	US6682405-B2
DE102018202059-A1	EP2345505-A2
DE102018202059-A1	DE102008045534-B4
DE102018216304-A1	WO2018086912-A1
DE102019213657-A1	DE102018216304-A1
DE102019213657-A1	WO2018086912-A1
DE10208414-A1	US6302770-B1
DE10208414-A1	US6271140-B1
DE10208414-B4	DE10208414-A1
DE10208414-B4	US6302770-B1
DE10208414-B4	US6271140-B1
DE10217374-A1	DE10012840-A1
DE10217374-A1	DE10027103-A1
DE10217374-A1	DE10122283-A1
DE10217374-A1	DE10137113-A1
DE10217374-A1	DE10159832-A1
DE10217374-A1	DE102006053942-A1
DE10217374-A1	DE102008044646-A1
DE10217374-A1	DE102008044646-B4
DE10217374-A1	DE19958077-A1
DE10217374-A1	DE19905737-A1
DE10229000-A1	US6410440-B1
DE10229000-A1	US6057245-A
DE10234956-A1	US6171174-B1
DE10234956-B4	DE10234956-A1
DE10234956-B4	US6171174-B1
DE10245548-A1	US6354926-B1
DE10245548-A1	US6458012-B1
DE10245548-A1	DE10103062-A1
DE10258128-A1	DE10012840-C2
DE10258128-A1	DE10159832-A1
DE10258128-A1	DE10159833-C1
DE10258128-A1	DE102008053610-A1
DE10258128-A1	US6391779-B1
DE10258128-A1	US6395635-B1
DE10261306-A1	US6068549-A
DE10261306-B4	DE10261306-A1
DE10261306-B4	US6068549-A
DE10302611-A1	DE10023002-A1
DE10302611-A1	DE10023002-B4
DE10302611-A1	DE10064081-C2
DE10302611-A1	DE10132504-C1
DE10302611-A1	DE10159832-A1
DE10302611-A1	DE10159833-C1
DE10302611-A1	DE10162597-C1
DE10302611-A1	DE102009025243-A1
DE10302611-A1	DE19905737-C2
DE10308064-A1	CN110977709-B
DE10308064-A1	CN1914004-B
DE10308064-A1	US6508697-B1
DE10308064-A1	WO200060645-A2
DE10308064-B4	CN110977709-B
DE10308064-B4	CN1914004-B
DE10308064-B4	DE10308064-A1
DE10308064-B4	US6508697-B1
DE10308064-B4	US6227947-B1
DE10308064-B4	WO200060645-A2
DE10354263-A1	US6022266-A
DE10354263-B4	DE10354263-A1
DE10354263-B4	US6022266-A
DE19938340-C1	DE10004578-C1
DE19938340-C1	DE10012840-A1
DE19938340-C1	DE10012840-C2
DE19938340-C1	DE10023002-A1
DE19938340-C1	DE10027103-A1
DE19938340-C1	DE10060697-A1
DE19938340-C1	DE10060697-B4
DE19938340-C1	DE102008053610-A1
DE19938340-C1	DE102011005512-A1
DE19938340-C1	DE102011089362-A1
DE19938340-C1	DE19905737-A1
DE19938340-C1	DE19905737-C2
DE19938340-C1	DE10025871-A1
DE19956250-C1	DE10004578-C1
DE19956250-C1	DE10012840-A1
DE19956250-C1	DE10012840-C2
DE19956250-C1	DE10023002-A1
DE19956250-C1	DE10027103-A1
DE19956250-C1	DE10060697-A1
DE19956250-C1	DE10060697-B4
DE19956250-C1	DE102007026292-A1
DE19956250-C1	DE102010014874-A1
DE19956250-C1	DE102011005512-A1
DE19956250-C1	DE19938340-C1
DE19956250-C1	DE19905737-A1
DE19958077-A1	DE10004578-C1
DE19958077-A1	DE10012840-A1
DE19958077-A1	DE10012840-C2
DE19958077-A1	DE10027103-A1
DE19958077-A1	DE10159832-A1
DE19958077-A1	DE10159833-C1
DE19958077-A1	DE102009010556-A1
DE19958077-A1	DE102013205448-A1
DE19958077-A1	DE102013213838-A1
DE19958077-A1	DE19938340-C1
DE19958077-A1	DE19956250-C1
DE19958077-A1	DE19905737-A1
DE19958077-A1	DE10018338-C1
EP1050369-A2	CN100369210-C
EP1050369-A2	CN101722462-B
EP1050369-A2	DE102007035266-A1
EP1050369-A2	DE102007035266-B4
EP1050369-A2	US6343978-B1
EP1050369-A2	DE19938781-A1
EP1050369-A3	CN100369210-C
EP1050369-A3	CN101722462-B
EP1050369-A3	EP1050369-A2
EP1050369-A3	US6343978-B1
EP1088869-A1	EP1020488-A2
EP1088869-A1	CN101870851-A
EP1088869-B1	EP1088869-A1
EP1088869-B1	EP1020488-A2
EP1111665-A2	EP1085067-A1
EP1111665-A3	EP1111665-A2
EP1111665-A3	EP1085067-A1
EP1123956-A1	CN1300828-C
EP1123956-A1	CN1325591-C
EP1123956-A1	EP1036836-A1
EP1123956-A1	EP999254-A1
EP1123956-B1	CN1300828-C
EP1123956-B1	CN1325591-C
EP1123956-B1	EP1123956-A1
EP1123956-B1	EP1036836-A1
EP1123956-B1	EP999254-A1
EP1146551-A1	DE10137113-A1
EP1146551-A1	EP986097-A2
EP1150340-A1	EP1017096-A2
EP1152046-A1	EP1020488-A2
EP1152046-A1	EP984049-A1
EP1152046-B1	EP1152046-A1
EP1152046-B1	EP984049-A1
EP1155778-A2	EP1050369-A2
EP1155778-A2	EP1034887-A2
EP1155778-A2	EP1080839-A2
EP1155778-A2	DE19938781-A1
EP1155778-A2	EP999012-A2
EP1155778-A3	EP1155778-A2
EP1155778-A3	EP999012-A2
EP1155778-B1	EP1155778-A2
EP1155778-B1	EP1155778-A3
EP1155778-B1	EP999012-A2
EP1182242-A1	EP1088869-A1
EP1182242-A1	EP1088869-B1
EP1182242-A1	EP1152046-A1
EP1182242-A1	EP1152046-B1
EP1182242-A1	EP1020488-A2
EP1182242-A1	EP984049-A1
EP1182242-B1	EP1088869-A1
EP1182242-B1	EP1088869-B1
EP1182242-B1	EP1152046-A1
EP1182242-B1	EP1152046-B1
EP1182242-B1	EP1182242-A1
EP1182242-B1	EP1020488-A2
EP1182242-B1	EP984049-A1
EP1201368-A2	CN100443263-C
EP1201368-A2	CN1309026-C
EP1201368-A2	EP1164559-B1
EP1201368-A2	EP1164559-A1
EP1201368-A3	CN100443263-C
EP1201368-A3	CN1309026-C
EP1201368-A3	EP1201368-A2
EP1201368-A3	EP1164559-A1
EP1201368-B1	CN100443263-C
EP1201368-B1	CN1309026-C
EP1201368-B1	EP1201368-A2
EP1201368-B1	EP1201368-A3
EP1201368-B1	EP1164559-B1
EP1201368-B1	EP1164559-A1
EP1209731-A1	EP1088869-A1
EP1209731-A1	EP1088869-B1
EP1209731-A1	EP1011131-A1
EP1209731-A1	EP1020488-A2
EP1229093-A1	EP1152046-A1
EP1229093-A1	EP1182242-A1
EP1229093-A1	EP1182242-B1
EP1229093-A1	EP984049-A1
EP1229093-B1	EP1152046-A1
EP1229093-B1	EP1182242-A1
EP1229093-B1	EP1182242-B1
EP1229093-B1	EP1229093-A1
EP1229093-B1	EP984049-A1
EP1229094-A2	EP1006166-A1
EP1229094-A3	EP1229094-A2
EP1229094-A3	EP1006166-A1
EP1229094-B1	EP1229094-A2
EP1229094-B1	EP1229094-A3
EP1229094-B1	EP1006166-A1
EP1252973-A1	EP1201368-A2
EP1252973-A1	EP1201368-B1
EP1252973-A1	EP1164559-B1
EP1252973-A1	EP1164559-A1
EP1252973-A1	EP1046466-A2
EP1252973-B1	EP1252973-A1
EP1252973-B1	EP1046466-A2
EP1263036-A2	US6103625-A
EP1263036-A2	US6492260-B1
EP1263036-A3	EP1263036-A2
EP1263036-A3	US6103625-A
EP1270148-A1	EP1060835-A2
EP1271631-A1	US6214695-B1
EP1284369-A1	US6149508-A
EP1284370-A1	EP1284369-A1
EP1284370-A1	US6149508-A
EP1284370-B1	EP1284369-A1
EP1284370-B1	EP1284370-A1
EP1284370-B1	US6149508-A
EP1284841-B1	US6017265-A
EP1295680-A2	CN1550288-B
EP1295680-A2	EP1201368-A2
EP1295680-A2	EP1252973-A1
EP1295680-A2	EP1252973-B1
EP1295680-A2	EP1164559-A1
EP1295680-A2	EP1046466-A2
EP1295680-A3	CN1550288-B
EP1295680-A3	EP1252973-A1
EP1295680-A3	EP1252973-B1
EP1295680-A3	EP1295680-A2
EP1295680-A3	EP1046466-A2
EP1295680-B1	CN1550288-B
EP1295680-B1	EP1252973-A1
EP1295680-B1	EP1252973-B1
EP1295680-B1	EP1295680-A2
EP1295680-B1	EP1295680-A3
EP1295680-B1	EP1046466-A2
EP1303381-B1	CN111032283-A
EP1303381-B1	CN111032283-B
EP1303381-B1	US6056851-A
EP1323798-A1	EP1000995-A1
EP1333476-A2	EP1088869-A1
EP1333476-A2	EP1088869-B1
EP1333476-A2	EP1020488-A2
EP1333476-A2	EP1036836-A1
EP1333476-A2	EP1116762-A1
EP1333476-A2	CN101870851-A
EP1333476-A3	EP1088869-A1
EP1333476-A3	EP1088869-B1
EP1333476-A3	EP1333476-A2
EP1333476-A3	EP1020488-A2
EP1333476-A3	EP1036836-A1
EP1333476-A3	EP1116762-A1
EP1350266-B1	US6114246-A
EP1369204-A1	CN100443263-C
EP1369204-A1	CN1309026-C
EP1369204-A1	EP1201368-A2
EP1369204-A1	EP1201368-A3
EP1369204-A1	EP1201368-B1
EP1369204-A1	EP1164559-A1
EP1369204-B1	CN100443263-C
EP1369204-B1	CN1309026-C
EP1369204-B1	EP1201368-A2
EP1369204-B1	EP1201368-A3
EP1369204-B1	EP1201368-B1
EP1369204-B1	EP1369204-A1
EP1369204-B1	EP1164559-A1
EP1372187-A1	DE10258128-A1
EP1372187-A1	US6391779-B1
EP1372907-B1	CN100406199-C
EP1372907-B1	US6116990-A
EP1386949-A2	EP1088869-A1
EP1386949-A2	EP1333476-A2
EP1386949-A2	EP1020488-A2
EP1386949-A2	EP1125999-A1
EP1386949-B1	EP1088869-A1
EP1386949-B1	EP1333476-A2
EP1386949-B1	EP1386949-A2
EP1386949-B1	EP1020488-A2
EP1394202-A2	CN100443263-C
EP1394202-A2	CN1309026-C
EP1394202-A2	EP1201368-A2
EP1394202-A2	EP1201368-A3
EP1394202-A2	EP1201368-B1
EP1394202-A2	EP1295680-A2
EP1394202-A2	EP1369204-A1
EP1394202-A2	EP1369204-B1
EP1394202-A2	EP1164559-A1
EP1403351-A1	CN1670116-B
EP1403351-A1	EP1123956-A1
EP1403351-A1	EP1125999-A1
EP1405885-A2	EP1403351-A1
EP1405885-A2	WO2003068882-A1
EP1405886-A1	EP1283250-A1
EP1405886-B1	EP1405886-A1
EP1405886-B1	EP1283250-A1
EP1412130-A1	CN101599423-A
EP1412130-A1	CN101599423-B
EP1412130-A1	CN101670547-B
EP1412130-A1	EP1034887-A2
EP1412130-A4	CN101599423-A
EP1412130-A4	CN101599423-B
EP1412130-A4	CN101670547-B
EP1412130-A4	EP1412130-A1
EP1412130-A4	EP1034887-A2
EP1412130-B1	CN101599423-A
EP1412130-B1	CN101599423-B
EP1412130-B1	CN101670547-B
EP1412130-B1	EP1412130-A1
EP1412130-B1	EP1412130-A4
EP1412130-B1	EP1034887-A2
EP1416524-A2	US6025270-A
EP1416524-A3	EP1416524-A2
EP1416524-A3	US6025270-A
EP1417703-B1	US6238271-B1
EP1417703-B1	US6261168-B1
EP1418021-A1	CN100443263-C
EP1418021-A1	CN1309026-C
EP1418021-A1	EP1201368-A2
EP1418021-A1	EP1201368-A3
EP1418021-A1	EP1201368-B1
EP1418021-A1	EP1252973-A1
EP1418021-A1	EP1369204-A1
EP1418021-A1	EP1369204-B1
EP1418021-A1	EP1394202-A2
EP1418021-A1	EP1164559-B1
EP1418021-A1	EP1164559-A1
EP1418021-B1	CN100443263-C
EP1418021-B1	CN1309026-C
EP1418021-B1	EP1201368-A2
EP1418021-B1	EP1201368-A3
EP1418021-B1	EP1201368-B1
EP1418021-B1	EP1252973-A1
EP1418021-B1	EP1369204-A1
EP1418021-B1	EP1369204-B1
EP1418021-B1	EP1394202-A2
EP1418021-B1	EP1418021-A1
EP1418021-B1	EP1164559-A1
EP1430520-A1	CN112405337-A
EP1430520-A1	US6165904-A
EP1430520-A4	CN112405337-A
EP1430520-A4	EP1430520-A1
EP1430520-A4	US6165904-A
EP1430520-B1	CN112405337-A
EP1430520-B1	EP1430520-A1
EP1430520-B1	EP1430520-A4
EP1430520-B1	US6165904-A
EP1438744-A2	US6194313-B1
EP1438744-B1	EP1438744-A2
EP1438744-B1	US6194313-B1
EP1442840-A1	EP1176630-A1
EP1442840-B1	EP1442840-A1
EP1442840-B1	EP1176630-A1
EP1445067-A2	CN100443263-C
EP1445067-A2	CN1309026-C
EP1445067-A2	EP1201368-A2
EP1445067-A2	EP1394202-A2
EP1445067-A2	EP1418021-A1
EP1445067-A2	EP1418021-B1
EP1445067-A2	EP1164559-A1
EP1445067-A3	CN100443263-C
EP1445067-A3	CN1309026-C
EP1445067-A3	EP1201368-A2
EP1445067-A3	EP1394202-A2
EP1445067-A3	EP1418021-A1
EP1445067-A3	EP1418021-B1
EP1445067-A3	EP1445067-A2
EP1445067-A3	EP1164559-A1
EP1445067-B1	CN100443263-C
EP1445067-B1	CN1309026-C
EP1445067-B1	EP1201368-A2
EP1445067-B1	EP1394202-A2
EP1445067-B1	EP1418021-A1
EP1445067-B1	EP1418021-B1
EP1445067-B1	EP1445067-A2
EP1445067-B1	EP1445067-A3
EP1445067-B1	EP1164559-A1
EP1445796-A1	EP1279708-A1
EP1445796-A4	EP1445796-A1
EP1445796-A4	EP1279708-A1
EP1447841-B1	CN100443263-C
EP1447841-B1	CN1309026-C
EP1447841-B1	EP1201368-A2
EP1447841-B1	EP1394202-A2
EP1447841-B1	EP1418021-A1
EP1447841-B1	EP1418021-B1
EP1447841-B1	EP1445067-A2
EP1447841-B1	EP1445067-A3
EP1447841-B1	EP1445067-B1
EP1464442-A1	US6402596-B1
EP1466699-A1	CN100443263-C
EP1466699-A1	CN1550288-B
EP1466699-A1	EP1252973-A1
EP1466699-A1	EP1295680-A2
EP1466699-A1	EP1295680-A3
EP1466699-A1	EP1295680-B1
EP1466699-A1	EP1418021-A1
EP1466699-A1	EP1418021-B1
EP1470892-A1	CN100443263-C
EP1470892-A1	CN1550288-B
EP1470892-A1	EP1252973-A1
EP1470892-A1	EP1295680-A2
EP1470892-A1	EP1295680-A3
EP1470892-A1	EP1295680-B1
EP1470892-A1	EP1418021-A1
EP1470892-A1	EP1418021-B1
EP1470892-A1	EP1466699-A1
EP1470892-A1	EP1046466-A2
EP1475827-A1	EP1442840-A1
EP1475827-A1	EP1442840-B1
EP1475827-A1	EP1176630-A1
EP1475827-A4	EP1442840-A1
EP1475827-A4	EP1442840-B1
EP1475827-A4	EP1475827-A1
EP1475827-A4	EP1176630-A1
EP1476519-B1	CN1326212-C
EP1476519-B1	EP1125999-A1
EP1477538-A1	EP1333476-A2
EP1477538-A1	EP1333476-A3
EP1477538-A1	EP1116762-A1
EP1477538-B1	EP1333476-A2
EP1477538-B1	EP1333476-A3
EP1477538-B1	EP1477538-A1
EP1477538-B1	EP1116762-A1
EP1478012-A1	US6066028-A
EP1478012-A4	EP1478012-A1
EP1478012-A4	US6066028-A
EP1478012-B1	EP1478012-A1
EP1478012-B1	EP1478012-A4
EP1478012-B1	US6066028-A
EP1479741-A2	EP1333476-A2
EP1479741-A2	EP1333476-A3
EP1479741-A2	EP1477538-A1
EP1479741-A2	EP1477538-B1
EP1479741-A2	EP1116762-A1
EP1479741-A3	EP1333476-A2
EP1479741-A3	EP1333476-A3
EP1479741-A3	EP1477538-A1
EP1479741-A3	EP1477538-B1
EP1479741-A3	EP1479741-A2
EP1479741-A3	EP1116762-A1
EP1479741-B1	EP1333476-A2
EP1479741-B1	EP1333476-A3
EP1479741-B1	EP1477538-A1
EP1479741-B1	EP1477538-B1
EP1479741-B1	EP1479741-A2
EP1479741-B1	EP1479741-A3
EP1479741-B1	EP1116762-A1
EP1483349-B1	CN1300828-C
EP1483349-B1	CN1325591-C
EP1483349-B1	EP1123956-A1
EP1483349-B1	EP1123956-B1
EP1483349-B1	EP1036836-A1
EP1489650-A1	CN100361277-C
EP1489650-A1	US6277015-B1
EP1489650-A4	CN100361277-C
EP1489650-A4	EP1489650-A1
EP1489650-A4	US6277015-B1
EP1489650-B1	CN100361277-C
EP1489650-B1	EP1489650-A1
EP1489650-B1	EP1489650-A4
EP1489650-B1	US6277015-B1
EP1505133-A1	EP1229093-A1
EP1505133-B1	EP1229093-A1
EP1505133-B1	EP1505133-A1
EP1520893-A1	EP1229093-A1
EP1520893-A1	EP1445796-A1
EP1520893-A1	EP1445796-A4
EP1520893-A1	EP1505133-A1
EP1520893-A1	EP1505133-B1
EP1520893-A1	EP1279708-A1
EP1520893-B1	EP1229093-A1
EP1520893-B1	EP1445796-A1
EP1520893-B1	EP1445796-A4
EP1520893-B1	EP1505133-A1
EP1520893-B1	EP1505133-B1
EP1520893-B1	EP1520893-A1
EP1520893-B1	EP1279708-A1
EP1522385-A2	CN100353502-C
EP1522385-A2	CN105711015-A
EP1522385-A2	CN105711015-B
EP1522385-A2	US6454634-B1
EP1522385-A2	US6627671-B1
EP1522385-A2	EP1354913-A1
EP1522385-A3	CN100353502-C
EP1522385-A3	CN105711015-A
EP1522385-A3	CN105711015-B
EP1522385-A3	EP1522385-A2
EP1522385-A3	US6454634-B1
EP1522385-A3	US6627671-B1
EP1522385-B1	CN100353502-C
EP1522385-B1	CN105711015-A
EP1522385-B1	CN105711015-B
EP1522385-B1	EP1522385-A2
EP1522385-B1	EP1522385-A3
EP1522385-B1	US6454634-B1
EP1522385-B1	US6627671-B1
EP1522385-B1	EP1354913-A1
EP1526163-A1	CN100394555-C
EP1526163-A1	US6436829-B1
EP1526163-B1	CN100394555-C
EP1526163-B1	EP1526163-A1
EP1526163-B1	US6436829-B1
EP1533352-A1	US6607424-B1
EP1535979-A2	CN101255286-B
EP1535979-A2	US6365520-B1
EP1535979-A3	CN101255286-B
EP1535979-A3	EP1535979-A2
EP1535979-A3	US6365520-B1
EP1536461-A1	EP1219568-A2
EP1536461-A4	EP1536461-A1
EP1536461-A4	EP1219568-A2
EP1536920-B1	US6238271-B1
EP1541653-A1	EP1333476-A2
EP1541653-A1	EP1333476-A3
EP1541653-A1	EP1477538-A1
EP1541653-A1	EP1477538-B1
EP1541653-A1	EP1479741-A2
EP1541653-A1	EP1479741-A3
EP1541653-A1	EP1479741-B1
EP1541653-A1	EP1116762-A1
EP1543921-A1	US6361646-B1
EP1543921-A1	US6361406-B1
EP1568746-A1	EP1229093-A1
EP1568746-A1	EP1403351-A1
EP1568746-A1	EP1405886-A1
EP1570015-A2	CN100408648-C
EP1570015-A2	CN1329467-C
EP1570015-A2	EP1138733-A2
EP1570015-A2	EP1081200-A1
EP1570015-A4	CN100408648-C
EP1570015-A4	CN1329467-C
EP1570015-A4	EP1570015-A2
EP1570015-A4	EP1138733-A2
EP1570015-A4	EP1081200-A1
EP1580248-A1	CN101638556-B
EP1580248-A1	CN1837320-B
EP1580248-A1	EP1229093-A1
EP1580248-A1	EP1279708-A1
EP1580248-A1	US6568996-B2
EP1587649-B1	US6325696-B1
EP1588802-A1	WO2004024393-A1
EP1590413-B1	CN100408648-C
EP1590413-B1	CN1329467-C
EP1590413-B1	EP1570015-A2
EP1590413-B1	EP1570015-A4
EP1590413-B1	US6409781-B1
EP1590413-B1	EP1081200-A1
EP1591201-A1	CN1550288-B
EP1591201-A1	EP1252973-A1
EP1591201-A1	EP1295680-A2
EP1591201-A1	EP1295680-A3
EP1591201-A1	EP1295680-B1
EP1591201-A1	EP1466699-A1
EP1591201-A1	EP1470892-A1
EP1591201-B1	CN1550288-B
EP1591201-B1	EP1252973-A1
EP1591201-B1	EP1295680-A2
EP1591201-B1	EP1295680-A3
EP1591201-B1	EP1295680-B1
EP1591201-B1	EP1466699-A1
EP1591201-B1	EP1470892-A1
EP1591201-B1	EP1591201-A1
EP1599555-B1	WO2004044075-A3
EP1612249-A1	CN100408648-C
EP1612249-A1	CN1329467-C
EP1612249-A1	EP1570015-A2
EP1612249-A1	EP1570015-A4
EP1612249-A1	EP1590413-B1
EP1612249-A1	EP1548075-A2
EP1612249-A1	EP1081200-A1
EP1612249-A1	EP1548075-A3
EP1616927-A1	CN1300828-C
EP1616927-A1	CN1325591-C
EP1616927-A1	EP1123956-A1
EP1616927-A1	EP1123956-B1
EP1616927-A1	EP1483349-B1
EP1616927-A1	EP1036836-A1
EP1616927-B1	CN1300828-C
EP1616927-B1	CN1325591-C
EP1616927-B1	EP1123956-A1
EP1616927-B1	EP1123956-B1
EP1616927-B1	EP1483349-B1
EP1616927-B1	EP1616927-A1
EP1616927-B1	EP1036836-A1
EP1621595-A1	EP1477538-A1
EP1621595-B1	EP1477538-A1
EP1621595-B1	EP1621595-A1
EP1633528-A2	US6334807-B1
EP1633528-A4	EP1633528-A2
EP1633528-A4	US6334807-B1
EP1633528-B1	EP1633528-A2
EP1633528-B1	EP1633528-A4
EP1633528-B1	US6334807-B1
EP1640424-A1	EP1229093-A1
EP1640424-A1	EP1403351-A1
EP1640424-A1	EP1405885-A2
EP1640424-A1	EP1505133-A1
EP1640424-A1	EP1505133-B1
EP1640424-A1	EP1568746-A1
EP1640424-A1	EP1724819-A1
EP1642949-A1	WO2003005431-A1
EP1642949-A1	US6447695-B1
EP1645606-A1	CN100374527-C
EP1645606-A1	WO2003015148-A1
EP1645606-B1	CN100374527-C
EP1645606-B1	EP1645606-A1
EP1645606-B1	WO2003015148-A1
EP1647359-A1	EP1588802-A1
EP1647359-A1	US6454634-B1
EP1647359-A1	WO2004024393-A1
EP1647359-B1	EP1588802-A1
EP1647359-B1	EP1647359-A1
EP1647359-B1	US6454634-B1
EP1647359-B1	WO2004024393-A1
EP1650278-A2	CN1326212-C
EP1650278-A2	EP1476519-B1
EP1650278-A2	EP1125999-A1
EP1650278-A3	CN1326212-C
EP1650278-A3	EP1476519-B1
EP1650278-A3	EP1650278-A2
EP1650278-A3	EP1125999-A1
EP1650278-B1	CN1326212-C
EP1650278-B1	EP1476519-B1
EP1650278-B1	EP1650278-A2
EP1650278-B1	EP1650278-A3
EP1650278-B1	EP1125999-A1
EP1655776-A1	US6436832-B1
EP1661961-A2	EP1642949-A1
EP1661961-A2	EP1705701-A2
EP1661961-A3	EP1661961-A2
EP1661961-A3	EP1705701-A2
EP1673201-B1	CN101599423-A
EP1673201-B1	CN101599423-B
EP1673201-B1	CN101670547-B
EP1673201-B1	EP1412130-A1
EP1673201-B1	EP1412130-A4
EP1673201-B1	EP1412130-B1
EP1673201-B1	EP1034887-A2
EP1678745-B1	US6435949-B1
EP1700893-A1	EP1229093-A1
EP1700893-A1	EP1386949-A2
EP1700893-A1	EP1548076-A1
EP1700893-B1	EP1386949-A2
EP1700893-B1	EP1700893-A1
EP1702965-A2	EP1642949-A1
EP1702965-A2	EP1661961-A2
EP1702965-A2	EP1223609-A1
EP1702965-A2	EP1205965-A1
EP1702965-A3	EP1642949-A1
EP1702965-A3	EP1661961-A2
EP1702965-A3	EP1702965-A2
EP1725647-B1	CN1914309-B
EP1725647-B1	EP1363321-A2
EP1725647-B1	EP1310989-A1
EP1738870-A1	WO2003028079-A1
EP1738870-A4	EP1738870-A1
EP1738870-A4	WO2003028079-A1
EP1758711-B1	CN1972780-B
EP1758711-B1	EP1116552-A2
EP1767602-A2	EP1661961-A2
EP1767602-A2	EP1702965-A2
EP1767602-A2	EP1702965-A3
EP1807865-A1	CN105904335-A
EP1807865-A1	CN105904335-B
EP1807865-A1	WO2004041479-A1
EP1807865-A4	CN105904335-A
EP1807865-A4	CN105904335-B
EP1807865-A4	EP1807865-A1
EP1807865-A4	WO2004041479-A1
EP1813641-A1	EP1088869-A1
EP1813641-A1	EP1088869-B1
EP1813641-A1	EP1182242-A1
EP1813641-A1	EP1182242-B1
EP1813641-A1	EP1209731-A1
EP1813641-A1	EP1333476-A2
EP1813641-A1	EP1333476-A3
EP1813641-A1	EP1020488-A2
EP1813657-A2	EP1813656-A2
EP1813657-A3	EP1813657-A2
EP1813657-A3	EP1813656-A2
EP1813658-A2	EP1813657-A2
EP1813658-A2	EP1813657-A3
EP1813658-A2	EP1813656-A2
EP1837903-A2	CN102586783-A
EP1837903-A2	CN102586783-B
EP1837903-A2	EP1612249-A1
EP1837903-A2	EP1548075-A2
EP1837903-A3	CN102586783-A
EP1837903-A3	CN102586783-B
EP1837903-A3	EP1612249-A1
EP1837903-A3	EP1837903-A2
EP1837903-A3	EP1548075-A2
EP1837903-B1	CN102586783-A
EP1837903-B1	CN102586783-B
EP1837903-B1	EP1612249-A1
EP1837903-B1	EP1837903-A2
EP1837903-B1	EP1837903-A3
EP1837903-B1	EP1548075-A3
EP1879223-A1	US6561883-B1
EP1879223-A4	EP1879223-A1
EP1879223-A4	US6561883-B1
EP1881524-A1	CN1326212-C
EP1881524-A1	EP1229093-A1
EP1881524-A1	EP1476519-B1
EP1881524-A1	EP1650278-A2
EP1881524-A1	EP1650278-A3
EP1881524-A1	EP1650278-B1
EP1881524-A1	EP1125999-A1
EP1881524-A1	EP1279708-A1
EP1881524-B1	CN1326212-C
EP1881524-B1	EP1476519-B1
EP1881524-B1	EP1650278-A2
EP1881524-B1	EP1650278-A3
EP1881524-B1	EP1650278-B1
EP1881524-B1	EP1881524-A1
EP1881524-B1	EP1125999-A1
EP1894978-A2	EP1479741-A2
EP1894978-A2	WO2005086213-A1
EP1894978-A3	EP1479741-A2
EP1894978-A3	EP1894978-A2
EP1894978-A3	WO2005086213-A1
EP1894978-B1	EP1479741-A2
EP1894978-B1	EP1894978-A2
EP1894978-B1	EP1894978-A3
EP1894978-B1	WO2005086213-A1
EP1952945-A2	CN107263304-A
EP1952945-A2	CN107263304-B
EP1952945-A2	WO2004113020-A1
EP1952945-A2	WO2006049269-A1
EP1952945-A3	CN107263304-A
EP1952945-A3	CN107263304-B
EP1952945-A3	EP1952945-A2
EP1952945-A3	WO2004113020-A1
EP1952945-A3	WO2006049269-A1
EP1952945-B1	CN107263304-A
EP1952945-B1	CN107263304-B
EP1952945-B1	EP1952945-A2
EP1952945-B1	EP1952945-A3
EP1952945-B1	WO2004113020-A1
EP1952945-B1	WO2006049269-A1
EP1965417-A1	EP1229093-A1
EP1965417-A1	EP1505133-A1
EP1965417-A1	EP1505133-B1
EP1965417-A1	EP1520892-A2
EP1965417-A1	WO2005031836-A1
EP1965417-A4	EP1229093-A1
EP1965417-A4	EP1505133-A1
EP1965417-A4	EP1505133-B1
EP1965417-A4	EP1965417-A1
EP1965417-A4	EP1520892-A2
EP1965417-A4	WO2005031836-A1
EP1965417-B1	EP1229093-A1
EP1965417-B1	EP1505133-A1
EP1965417-B1	EP1505133-B1
EP1965417-B1	EP1965417-A1
EP1965417-B1	EP1965417-A4
EP1965417-B1	EP1520892-A2
EP1965417-B1	WO2005031836-A1
EP1981070-A1	US6645264-B2
EP1981070-A4	EP1981070-A1
EP1981070-A4	US6645264-B2
EP1998368-A3	WO2003005434-A2
EP2006890-A2	EP2006891-A1
EP2006890-A4	EP2006890-A2
EP2006890-A4	EP2006891-A1
EP2006891-A1	EP1700893-A1
EP2006891-A1	EP1894978-A2
EP2006891-A1	EP1894978-A3
EP2006891-A1	EP1894978-B1
EP2006891-A1	WO2005086213-A1
EP2006891-A1	EP1548076-A1
EP2006891-A4	EP1700893-A1
EP2006891-A4	EP1894978-A2
EP2006891-A4	EP1894978-A3
EP2006891-A4	EP1894978-B1
EP2006891-A4	EP2006891-A1
EP2006891-A4	WO2005086213-A1
EP2006891-A4	EP1548076-A1
EP2008769-A1	WO2006112530-A1
EP2008769-A1	WO2006112532-A1
EP2008769-B1	EP2008769-A1
EP2008769-B1	WO2006112530-A1
EP2008769-B1	WO2006112532-A1
EP2025460-A3	US6106754-A
EP2029689-A1	US6099604-A
EP2029689-A4	US6099604-A
EP2038361-A1	EP1568746-A1
EP2038361-A1	EP1640424-A1
EP2038361-A4	EP1568746-A1
EP2038361-A4	EP1640424-A1
EP2038361-A4	EP2038361-A1
EP2040878-A2	EP1252973-A1
EP2040878-A2	EP1252973-B1
EP2040878-A2	EP1295680-A2
EP2040878-A2	EP1295680-A3
EP2040878-A2	EP1295680-B1
EP2040878-A2	EP1470892-A1
EP2040878-A2	EP1046466-A2
EP2040878-A4	EP1252973-A1
EP2040878-A4	EP1252973-B1
EP2040878-A4	EP1295680-A2
EP2040878-A4	EP1295680-A3
EP2040878-A4	EP1295680-B1
EP2040878-A4	EP1470892-A1
EP2040878-A4	EP2040878-A2
EP2040878-A4	EP1046466-A2
EP2048208-A2	EP1405885-A2
EP2048208-A2	WO2006105020-A1
EP2048208-A2	US6435947-B2
EP2048208-A2	WO2003068882-A1
EP2048208-A3	EP1405885-A2
EP2048208-A3	EP2048208-A2
EP2048208-A3	WO2006105020-A1
EP2048208-A3	WO2003068882-A1
EP2055429-A3	CN101422874-B
EP2055429-A3	CN103252714-A
EP2055429-A3	CN103252714-B
EP2055429-A3	CN106078495-A
EP2055429-A3	US7210991-B1
EP2055429-B1	CN101422874-B
EP2055429-B1	CN103252714-A
EP2055429-B1	CN103252714-B
EP2055429-B1	CN106078495-A
EP2055429-B1	EP2055429-A3
EP2055429-B1	US7210991-B1
EP2063461-A1	EP1085067-A1
EP2063461-A1	CN103827235-A
EP2063461-A1	US6099604-A
EP2063461-A4	US6099604-A
EP2075089-B1	CN101511539-B
EP2075089-B1	WO2005123335-A1
EP2082834-A1	CN101494164-B
EP2082834-A1	WO2006009304-A1
EP2082834-B1	CN101494164-B
EP2082834-B1	EP2082834-A1
EP2082834-B1	WO2006009304-A1
EP2085181-A1	US6146260-A
EP2093789-A2	CN101515546-B
EP2093789-A2	CN101525522-B
EP2093789-A2	CN102702979-A
EP2093789-A2	CN102702979-B
EP2093789-A2	DE102012004219-A1
EP2093789-A2	DE102012004220-A1
EP2093789-A2	EP1111665-A2
EP2093789-A2	US7086935-B2
EP2093789-A3	CN101515546-B
EP2093789-A3	EP1111665-A2
EP2093789-A3	EP2093789-A2
EP2093790-A2	CN101525522-B
EP2093790-A2	CN101649164-B
EP2093790-A2	CN102702979-A
EP2093790-A2	CN102702979-B
EP2093790-A2	DE102012004219-A1
EP2093790-A2	DE102012004220-A1
EP2093790-A2	US7086935-B2
EP2093790-A2	WO2003053602-A1
EP2093790-A3	CN101525522-B
EP2093790-A3	CN101649164-B
EP2093790-A3	CN102702979-A
EP2093790-A3	CN102702979-B
EP2093790-A3	DE102012004219-A1
EP2093790-A3	DE102012004220-A1
EP2093790-A3	EP2093790-A2
EP2093790-A3	US7086935-B2
EP2093790-A3	WO2003053602-A1
EP2093790-B1	CN101525522-B
EP2093790-B1	CN102702979-A
EP2093790-B1	CN102702979-B
EP2093790-B1	DE102012004219-A1
EP2093790-B1	DE102012004220-A1
EP2093790-B1	EP2093789-A2
EP2093790-B1	EP2093790-A2
EP2093790-B1	EP2093790-A3
EP2093790-B1	US7086935-B2
EP2097221-A2	US6419555-B1
EP2097221-A4	EP2097221-A2
EP2097221-A4	US6419555-B1
EP2105255-A1	DE102009051009-A1
EP2105255-A1	US6376335-B1
EP2105255-B1	DE102009051009-A1
EP2105255-B1	EP2105255-A1
EP2105255-B1	US6376335-B1
EP2131387-A2	CN103839857-B
EP2131387-A2	WO2007099976-A1
EP2131387-A3	CN103839857-B
EP2131387-A3	EP2131387-A2
EP2131387-A3	WO2007099976-A1
EP2131389-A1	EP1650278-A2
EP2131389-A1	WO2008117593-A1
EP2131389-A4	EP1650278-A2
EP2131389-A4	EP2131389-A1
EP2131389-A4	WO2008117593-A1
EP2139029-A1	EP1640424-A1
EP2139029-A1	EP1724819-A1
EP2139029-A4	EP1640424-A1
EP2139029-A4	EP2139029-A1
EP2139029-A4	EP1724819-A1
EP2151299-A2	CN101961854-A
EP2151299-A2	DE102010031850-A1
EP2151299-A2	US7169030-B1
EP2151299-A3	CN101961854-A
EP2151299-A3	DE102010031850-A1
EP2151299-A3	EP2151299-A2
EP2151299-A3	US7169030-B1
EP2151299-B1	CN101961854-A
EP2151299-B1	DE102010031850-A1
EP2151299-B1	EP2151299-A2
EP2151299-B1	EP2151299-A3
EP2151299-B1	US7169030-B1
EP2151482-A1	CN101525522-B
EP2151482-A1	CN101649164-B
EP2151482-A1	CN102702979-A
EP2151482-A1	CN102702979-B
EP2151482-A1	DE102012004219-A1
EP2151482-A1	DE102012004220-A1
EP2151482-A1	EP2093790-A2
EP2151482-A1	EP2093790-A3
EP2151482-A1	EP2093790-B1
EP2151482-A1	US7086935-B2
EP2151482-A1	WO2003053602-A1
EP2161737-A1	EP1229093-A1
EP2161737-A1	EP1505133-A1
EP2161737-A1	EP1505133-B1
EP2161737-A1	EP1520893-A1
EP2161737-A1	EP1520893-B1
EP2161737-A1	EP1700893-A1
EP2161737-A1	EP2006891-A1
EP2161737-A1	EP2006891-A4
EP2161737-A4	EP1229093-A1
EP2161737-A4	EP1505133-A1
EP2161737-A4	EP1505133-B1
EP2161737-A4	EP1520893-A1
EP2161737-A4	EP1520893-B1
[truncated: 31,572 more rows]

## Sheet: scores
PN	PNII	DC	IDC	COC	BC	IPCs	Family	Holders	Beta0
CN100353502-C	113.862	0	0	0	95674.6	13	17	13	5.62
CN100353519-C	186.683	0	0	0	348.887	7	8	7	2.07
CN100356516-C	556.7	0	0	0	23857.9	7	10	4	6.89
CN100361277-C	294.71	0	0	0	34701.8	14	15	11	5.58
CN100369210-C	227.849	0	0	0	626.964	12	12	6	5.53
CN100374527-C	246.549	0	0	0	1218.75	14	38	22	2.78
CN100394555-C	661.83	0	0	0	248128	13	10	6	3.96
CN100397582-C	0	0	0	0	328407	15	8	6	1
CN100400233-C	1075.84	0	0	0	20693.1	2	2	1	6.99
CN100402236-C	12.8333	0	0	0	11014.2	7	13	3	2.09
CN100406199-C	773.909	0	0	0	3479.79	8	21	6	5.15
CN100408648-C	590.1	0	0	0	9446.52	13	15	10	3.57
CN100417493-C	14.4635	0	0	0	185719	9	13	6	1.37
CN100443263-C	399.345	0	0	0	110670	15	15	4	9.14
CN100452311-C	556.411	0	0	0	23857.5	7	10	4	6.44
CN100457394-C	1074.66	0	0	0	6895.22	9	14	3	4.12
CN101022918-B	89.3156	0	0	0	24513.1	15	22	12	3.35
CN101022921-B	345.945	0	0	0	1949.16	9	12	8	3.18
CN101065457-B	116.46	0	0	0	1374	4	4	5	2.32
CN101115779-B	2073.23	13.7804	88.6519	2075.98	11766.1	15	24	6	10.6
CN101155888-B	25.675	0	0	0	13.55	9	10	10	1.35
CN101235255-B	51.1726	0	0	0	25.1905	2	2	1	2.22
CN101240146-A	461.313	2.60714	490.969	492.939	0	6	5	4	3.24
CN101255286-B	226.519	0	0	0	1030.41	10	10	11	2.37
CN101257996-B	983.474	0	0	0	2769.22	15	11	7	6.9
CN101275057-B	51.4	0	0	0	4.625	9	7	4	1.95
CN101322227-B	270.601	0	0	0	346.732	7	12	3	3.86
CN101352833-B	1123.08	0	0	0	1887.29	2	2	1	3.79
CN101397480-A	1480.86	26.8964	12.7048	817.982	4.8	8	8	3	7.93
CN101422867-B	346.123	0	0	0	186.256	11	12	2	1.96
CN101422874-B	294.279	0	0	0	2074.2	10	21	5	3.85
CN101432384-A	273.373	0	1861.25	1075.38	0	13	19	4	1.57
CN101443157-B	250.504	87.5683	0	526.586	0	10	13	5	1.57
CN101490201-B	206.55	0	0	0	5772.26	12	19	8	1.59
CN101494164-B	186.093	0	0	0	88.1409	10	14	11	4.16
CN101511533-B	150.804	0	0	0	37661.7	9	22	11	1.97
CN101511539-B	185.167	0	0	0	42.0825	11	16	6	2.27
CN101515546-B	134.009	0	0	0	274.782	10	11	9	2.06
CN101522368-B	74.8229	0	0	0	63.8304	7	14	7	2.26
CN101525522-B	204.136	0	0	0	3391.1	18	13	11	4.08
CN101599423-A	492.017	9.58498	0.333333	65.1384	55921.4	21	31	15	8.12
CN101599423-B	41.3185	0	0	0	55920.7	21	31	15	2.35
CN101611476-A	6207.75	13.2762	1705.91	36031.7	0	14	15	4	5.19
CN101636247-B	2201.63	87.5683	6415.86	738.519	0	11	13	5	1.33
CN101636465-A	699.934	9.31868	0	700.79	0	4	4	1	7.67
CN101638556-B	459.104	0	0	0	38486.9	9	17	8	6.59
CN101649164-B	73.5819	0	0	0	250.225	13	11	11	2.16
CN101669195-B	0	0	0	0	328406	9	13	5	1
CN101670547-B	41.0392	0	0	0	55920	11	18	7	2.27
CN101687305-B	320.53	0	0	0	1030.85	7	11	10	3.89
CN101722462-B	227.786	0	0	0	626.639	15	14	4	4.2
CN101733699-B	2204.01	0	0	0	3075.8	10	13	6	4.1
CN101740330-B	0	0	0	0	0	3	2	1	1
CN101760137-A	34.7839	0.5	0	76.1146	0	8	6	7	1.6
CN101802125-A	187.648	4.45455	0	778.277	33393.8	7	19	4	4.56
CN101829953-B	401.093	0	0	0	1321.18	6	6	3	4.83
CN101844328-A	88.915	0	0	0	3817.23	8	7	3	2.34
CN101870851-A	2273.34	2.71429	1537.07	2076.67	0	3	2	1	6.07
CN101898327-A	1269.67	0	0	0	8768.37	7	5	3	6.14
CN101908502-A	886.067	2	1107.12	4836.21	0	4	4	2	1.69
CN101908503-A	886.067	1.5	1107.12	4738.46	0	4	3	2	1.3
CN101920477-A	42.9865	3.83333	0	4.83333	106467	7	14	6	1.97
CN101920477-B	0	0	0	0	106467	7	14	6	1
CN101927447-A	251.476	0.666667	14.6738	27.5422	0	11	14	5	1.46
CN101930908-A	63.3387	0	0	0	79762.8	7	14	5	1.65
CN101930908-B	52.2295	0	0	0	79760	7	14	5	1.33
CN101934491-B	0	0	0	0	58619.9	28	63	11	1
CN101952943-B	1478.04	0	0	0	2843.85	7	13	5	2.17
CN101959983-A	941.42	0	2409.55	558.9	0	13	12	3	1.66
CN101961854-A	185.845	0	0	0	22562.1	16	12	11	4.11
CN101966698-B	206.372	0	0	0	28664.7	26	29	8	3.16
CN101970589-A	50.8655	0	0	0	24.8	2	3	3	1.77
CN101978018-A	12.1667	0	0	0	8	8	11	4	1.89
CN101978018-B	12.0333	0	0	0	7.7	8	11	4	1.72
CN102005363-B	133.705	0	0	0	84642.9	2	2	1	3.89
CN102046331-A	186.944	0	0	0	774.7	6	8	4	2.02
CN102049723-A	696.155	0	0	0	7012.69	16	13	5	7.41
CN102054683-B	624.363	0	0	0	13517.4	2	2	1	5.49
CN102069448-A	25641.3	3.83333	17198.6	33653.2	0	15	14	5	1.7
CN102083586-A	88.5911	0	0	0	42469.7	13	11	4	1.87
CN102124545-A	1218.79	0	0	0	8767.87	6	9	3	5.14
CN102124545-B	1218.57	0	0	0	8767.48	6	9	3	5.1
CN102133729-A	429.097	0	0	0	1704.56	3	2	1	3.6
CN102133729-B	428.724	0	0	0	1704.12	3	2	1	3.62
CN102133730-A	428.501	0	0	0	1703.84	3	2	1	3.23
CN102133731-A	373.515	0	0	0	5772.91	3	2	1	2.61
CN102133731-B	373.262	0	0	0	5772.7	3	2	1	3.76
CN102133733-A	428.468	0	0	0	1703.77	3	2	1	2.65
CN102152206-A	295.597	0	0	0	985.48	9	13	7	3.04
CN102152206-B	271.699	0	0	0	985.243	9	13	7	2.58
CN102159361-B	115.7	0	0	0	133.738	11	13	5	1.59
CN102160152-A	3647.95	0.714286	20.5069	2998.23	0	6	8	7	2.25
CN102190962-A	102.301	4.21429	0	63.5341	0	9	12	6	2.47
CN102190962-B	0	0	0	0	0	9	12	6	1
CN102229104-A	4.88889	0	0	0	36290.5	13	16	11	1.43
CN102232242-B	346.735	0	0	0	403.131	7	25	4	1.89
CN102311706-A	297.699	2.41667	0	75.7115	0	1	2	1	2.07
CN102352187-A	317.973	0	0	0	1074.43	11	26	4	4.29
CN102352187-B	317.689	0	0	0	1074.04	11	26	4	3.91
CN102367366-A	34.9243	0.5	8.85714	0	88809.8	11	7	5	1.98
CN102380817-A	460.436	0	0	0	11465	2	2	2	1.54
CN102380817-B	460.171	0	0	0	11463.8	2	2	2	1.64
CN102449744-A	2691.07	0	0	0	27708.4	9	13	3	3.17
CN102449744-B	2690.09	0	0	0	27706.6	9	13	3	2.87
CN102449747-A	187.666	1.5	1	2.33333	88.8553	10	23	5	2.16
CN102449747-B	117.607	0	0	0	88.5158	10	23	5	1.39
CN102463531-A	1221.25	0.666667	9724.42	1078.67	0	10	13	18	1.47
CN102482555-A	58982.5	0.8	48504.2	98321.6	0	9	21	4	1.75
CN102485424-A	0	0	0	0	180264	5	4	2	1
CN102498549-A	32.6858	0	0	0	87964.7	5	11	2	2.56
CN102528647-A	524.244	2	1580.97	7250.25	0	13	13	20	1.73
CN102554748-A	249.143	0	0	0	117.152	3	3	2	2.14
CN102554748-B	225.639	0	0	0	116.573	3	3	2	1.75
CN102585704-A	558.667	4.45455	9725.05	44.5094	0	10	8	3	3.11
CN102585708-A	558.038	2.33333	0	662.985	2.33333	1	1	1	2.52
CN102586783-A	18.3286	0	0	0	8.21429	4	2	1	1.64
CN102586783-B	18.0714	0	0	0	7.91667	4	2	1	1.5
CN102597142-A	76.108	8.35714	0	2.63235	0	14	21	7	1.92
CN102601747-A	625.77	0	0	0	64962.7	5	3	2	2.02
CN102601747-B	625.355	0	0	0	64962.1	5	3	2	1.78
CN102615584-A	1885.23	5.03333	8.98485	9.15833	1765.24	3	2	2	9.89
CN102623308-A	18712	2.5	14349.5	38768	0	2	1	1	2.9
CN102623327-A	117.851	13.6258	14.4787	0	0	4	3	2	5.31
CN102666015-A	1373.5	0	0	0	7738.95	13	11	4	4.9
CN102668043-A	985.712	0.5	0	0	49437.4	6	7	5	5.87
CN102672630-B	206.161	0	0	0	28664.2	26	29	8	3.2
CN102683237-B	168.748	8.67799	0	1172.8	0	4	4	2	4.29
CN102686360-A	2011.64	0.666667	16634.2	4748.3	0	9	11	4	1.52
CN102686361-A	2072.99	1152.91	74.0456	9720.39	0	11	10	4	1.76
CN102686362-A	100.358	0	0	0	117.244	12	12	5	1.2
CN102702979-A	294.55	1	0	0.5	3390.65	11	13	10	4.55
CN102702979-B	203.488	0	0	0	3390.25	11	13	10	3.51
CN102725374-A	1704.35	2.5	88.4139	88.5379	0	8	10	4	1.71
CN102725832-A	460.172	0	0	0	2333.66	9	12	3	2.97
CN102725832-B	459.949	0	0	0	2332.96	9	12	3	2.92
CN102732157-A	401.43	0	0	0	986.667	9	5	3	3.4
CN102737985-A	321.422	0	0	0	187.537	5	3	3	4.13
CN102741985-A	1705.87	13.3849	3824.31	5146.37	0	12	14	4	2.32
CN102744668-A	524.39	0.75	857.986	76.7279	0	1	2	1	2.3
CN102762340-A	8111.84	1152.91	4649.97	34953.2	0	16	13	5	1.73
CN102770239-A	6321.02	1260.81	18516.8	5248.14	0	15	23	5	2.69
CN102773786-A	460.099	0	0	0	296.096	10	5	6	3.36
CN102773787-A	459.513	0	0	0	295.317	9	5	6	3.03
CN102773789-A	2073.25	0.857143	0	168.419	295.034	4	4	5	4.66
CN102799793-A	1122.35	0	0	0	4180.13	1	2	1	6.84
CN102799793-B	1122.13	0	0	0	4179.86	1	2	1	5.89
CN102814738-A	403.139	2.51923	2.26667	168.189	0	14	15	7	4.67
CN102814738-B	0	0	0	0	0	14	15	7	1
CN102822308-A	167.588	0	0	0	431.808	16	11	3	2.21
CN102822308-B	149.119	0	0	0	431.405	16	11	3	1.92
CN102956521-A	1121.5	0	0	0	4554.25	11	6	3	7.3
CN102958644-A	204.422	0	0	0	167.232	8	13	10	3.21
CN102958644-B	204.07	0	0	0	166.901	8	13	10	3.52
CN102975120-A	0.916667	0	0	0	0	5	4	2	1.14
CN102975120-B	0	0	0	0	0	5	4	2	1
CN102990505-A	63.7598	0	0	0	86712	9	17	6	1.3
CN103097080-A	2203.36	0	0	0	27716.6	19	23	15	1.88
CN103097080-B	2201.63	0	0	0	27714.7	19	23	15	1.4
CN103144012-A	32.3378	0	0	0	87964	11	16	6	2.27
CN103153540-A	103.173	2.75	0	208.184	13.6912	7	26	9	3.5
CN103153540-B	26.1865	0	0	0	13.4682	7	26	9	1.29
CN103155110-A	1075.73	5.30556	207.371	188.7	0	7	6	9	2.4
CN103222034-A	18907	0.75	19495.4	35230.1	0	6	14	4	1.31
CN103252714-A	319.697	0	0	0	2073.81	10	21	5	3.95
CN103252714-B	293.745	0	0	0	2073.54	10	21	5	3.6
CN103260828-A	6548.05	0	8899.86	36302.6	0	13	24	9	1.5
CN103302587-A	4649.41	2.55	2771.73	3651.28	0	4	2	1	3.2
CN103358228-A	4.75926	0	0	0	36289.9	6	7	3	1.37
CN103358228-B	5.12963	0	0	0	36289.4	6	7	3	1.22
CN103386648-A	4.3	0	0	0	0.5	16	17	10	1.33
CN103386653-A	103.308	0	0	0	0.5	11	15	10	1.67
CN103386653-B	0	0	0	0	0	11	15	10	1
CN103447939-A	117.55	2.88095	0	152.071	59318.7	14	23	10	4.64
CN103476546-A	150.951	1152.91	0.916667	54.4182	0	8	10	5	2
CN103773248-A	27.066	0.666667	0	0	0	7	12	7	1.54
CN103786091-A	319.965	0	0	0	855.242	10	10	3	4.07
CN103786091-B	294.34	0	0	0	855.037	10	10	3	3.41
CN103827235-A	44.0091	33.8828	0	0	0	16	19	6	4.45
CN103827283-A	13.4177	0	0	0	80173.7	11	6	3	1.87
CN103839857-B	320.508	0	0	0	5245.43	21	31	15	2.07
CN103846770-A	430.247	0	0	0	1031.95	9	6	4	2.83
CN103857780-A	3312.76	0.9	374.85	6320.74	0	9	14	5	1.24
CN103890127-A	19.2976	0	0	0	4.58333	9	10	8	1.39
CN103890127-B	19.2619	0	0	0	4.83333	9	10	8	1.27
CN103930975-A	18327.8	0.869565	18706.6	41886.1	0	12	18	6	3.9
CN103962918-A	0	0	0	0	24952	7	15	6	1
CN103962936-A	815.269	0	0	0	20492	13	10	3	5.67
CN103962936-B	814.673	0	0	0	20491.6	13	10	3	5.93
CN103962939-A	249.443	0	0	0	133.665	10	14	3	2.77
CN103962939-B	249.277	0	0	0	133.416	10	14	3	2.11
CN103975420-A	940.909	0	0	0	13194	9	11	9	4.44
CN104015109-A	61.783	0	0	0	32.7094	7	6	7	2.27
CN104025265-A	228.177	4.21429	63.8176	134.706	0	8	14	7	1.94
CN104064455-A	347.164	0	0	0	1535.5	7	13	4	1.42
CN104070445-A	346.284	0	0	0	1172.39	11	10	5	2.87
CN104097134-A	0.833333	0	0	0	0	6	14	4	1.32
CN104105575-A	735.4	1152.91	0	206.513	0	9	6	8	1.69
CN104209854-A	2.34615	0	0	0	0.5	11	13	17	1.35
CN104209854-B	2.42308	0	0	0	0.5	11	13	17	1.1
CN104303272-A	1371.86	0	0	0	8376.13	8	10	2	5.85
CN104303272-B	1371.6	0	0	0	8375.78	8	10	2	5.13
CN104312440-A	2340.13	0	90.2623	942.723	0	2	2	2	1.37
CN104395425-A	816.502	1.5	0	627.116	0	6	11	3	1.32
CN104412316-A	26.3365	0	0	0	2.25	10	23	10	1.67
CN104416451-A	19.1148	0	0	0	5.05	11	26	7	2.49
CN104416451-B	19.1899	0	0	0	5.03571	11	26	7	2.34
CN104416454-A	0	0	0	0	0	18	10	15	1
CN104440519-A	52.8201	0	0	0	20276.7	3	3	3	1.43
CN104465362-A	0	0	0	0	205732	11	17	5	1
CN104476384-A	63.02	0	0	0	86711.1	9	17	6	1.11
CN104541361-A	88.3226	0	0	0	432.502	6	10	6	1.94
CN104576356-A	0	0	0	0	0	2	2	2	1
CN104617012-A	61.811	0	0	0	32.8413	6	5	5	2.02
CN104647194-A	74.7081	0	0	0	11315.6	12	6	4	1.77
CN104647194-B	62.4994	0	0	0	11315.2	12	6	4	1.83
CN104669107-A	462.058	4.94015	14.7456	899.828	0	11	14	8	3.62
CN104742007-A	1322.1	19.969	0	208.138	5.63333	13	4	6	5.01
CN104745086-A	0.5	0	0	0	0	3	1	1	1.27
CN104802071-A	1270.27	2.58333	0	0.5	1765.24	1	1	1	6.15
CN104804649-A	26.3532	0.833333	1.9878	0	0	1	2	3	2.34
CN104919575-A	2339.64	0	0	0	4000.23	8	17	6	7.95
CN104942698-A	115.161	0	0	0	9855.59	14	15	6	2.12
CN104942698-B	115.523	0	0	0	9855.35	14	15	6	1.73
CN104968472-A	856.415	0.888889	0	5.93604	8246.3	9	9	9	13.87
CN104968754-A	62.6379	0	0	0	13.425	9	9	4	1.8
CN105164794-A	491.108	0	0	0	2922.02	9	10	8	2.87
CN105164794-B	490.849	0	0	0	2921.78	9	10	8	3.21
CN105189676-A	18.55	0	0	0	2.19048	13	20	7	1.4
CN105229098-A	87.0778	0	0	0	101.613	16	18	6	1.75
CN105229098-B	32.4917	0	0	0	74.5409	16	18	6	1.52
CN105229110-A	429.571	0	0	0	2272.25	10	14	7	4.07
CN105229110-B	428.918	0	0	0	2271.92	10	14	7	3.88
CN105378011-A	102.452	1	0	0.5	431.596	16	24	6	2.34
CN105408063-A	699.665	0	0	0	19693	12	17	11	3.36
CN105451940-A	0	0	0	0	0	12	16	2	1
CN105529284-A	42.4511	0	0	0	33.9753	2	1	1	1.24
CN105563341-A	9174.73	5.52381	9170.16	14872.3	0	2	1	1	2.02
CN105658757-A	2205.74	0	207.371	4273.58	0	7	10	3	1.76
CN105710762-A	99.7341	0	0	0	10866.6	20	12	9	5.51
CN105710762-B	99.0532	0	0	0	10866.3	20	12	9	4.63
CN105710794-A	84.8821	0	0	0	10866	28	12	7	3.66
CN105711015-A	202.806	0	0	0	10865.8	20	12	9	5.23
CN105711015-B	202.811	0	0	0	10865.7	20	12	9	6.38
CN105849219-A	2409.52	0	553.25	14022.1	0	10	9	3	2.23
CN105873724-A	0	0	0	0	0	5	7	2	1
CN105885699-A	53.9782	0.833333	13.5031	0	0	17	15	5	2.08
CN105895518-A	0	0	0	0	0	6	5	2	1
CN105904335-A	489.235	0	0	0	19093.5	28	63	11	3.17
CN105904335-B	488.846	0	0	0	19092.7	28	63	11	3.27
CN106041716-A	0.909091	0	0	0	0	15	8	3	1.11
CN106041716-B	0	0	0	0	0	15	8	3	1
CN106062931-A	0	0	0	0	0	6	9	3	1
CN106078495-A	490.156	0	0	0	4088.53	10	21	5	3.03
CN106085245-A	0	0	0	0	0	13	15	5	1
CN106103637-A	4.5	0	0	0	0.5	7	11	3	1.25
CN106103637-B	4.25	0	0	0	0.5	7	11	3	1.16
CN106244021-A	374.496	5.16667	0	0	591.21	12	15	3	2.99
CN106457507-A	43.1353	0	0	0	13.7405	12	11	3	1.5
CN106457507-B	42.1571	0	0	0	13.55	12	11	3	1.13
CN106457511-A	43.4755	0	0	0	34.7377	5	17	3	1.12
CN106457511-B	0	0	0	0	0	5	17	3	1
CN106463386-A	167.231	0	0	0	461.779	8	11	2	3.21
CN106463386-B	148.774	0	0	0	461.506	8	11	2	3.56
CN106470799-A	5443.94	0	0	0	776.124	13	16	8	2.68
CN106537561-A	624.123	0	0	0	13516.9	8	15	3	4.64
CN106537561-B	623.991	0	0	0	13516.5	8	15	3	4.3
CN106566412-A	0	0	0	0	0	13	16	4	1
CN106574171-A	115.833	0	0	0	63.4201	8	9	6	2.14
CN106574171-B	115.432	0	0	0	63.1266	8	9	6	1.7
CN106575614-A	150.761	0	0	0	183289	14	52	8	2.43
CN106575614-B	117.793	0	0	0	183288	14	52	8	2.09
CN106663618-A	0.969697	0	0	0	41017.5	2	5	5	1.16
CN106687552-A	0.5	0	0	0	0	7	10	3	1.13
CN106687552-B	0	0	0	0	0	7	10	3	1
CN106928859-A	130.624	0	0	0	523.351	8	5	3	1.59
CN107109136-A	13.5	0.666667	0	0	0	10	20	6	1.26
CN107112224-A	2.65909	0	0	0	183288	14	52	8	1.09
CN107148665-A	0.928571	0	0	0	0	9	12	3	1.13
CN107148665-B	0	0	0	0	0	9	12	3	1
CN107225498-A	89.1363	0	0	0	35497.4	8	10	4	1.98
CN107263304-A	74.338	0	0	0	2481.06	12	12	4	2.2
CN107263304-B	74.2219	0	0	0	2480.8	12	12	4	2.3
CN107406721-A	115.261	0	0	0	63.1342	7	13	5	1.57
CN107406752-A	19.6412	0	0	0	0.8	11	11	5	1.66
CN107584410-A	0	0	0	0	111592	4	4	2	1
CN107586517-A	3231.68	0.666667	401.784	13192.3	0	13	15	3	1.38
CN107598777-A	42.6924	0	0	0	8.78507	5	2	2	1.71
CN107641835-A	102.049	13.5238	0	5.08333	19.421	1	2	2	3.36
CN107652900-A	8.25	0	0	0	4.4	2	2	2	1.41
CN107652900-B	8.33333	0	0	0	4.43333	2	2	2	1.36
CN107813219-A	2.5	0	0	0	0	11	12	9	1.11
CN107813219-B	0	0	0	0	0	11	12	9	1
CN107877352-A	698.786	2	53.0185	208.177	0	1	1	1	1.99
CN107914213-A	624.911	0	0	0	15917.1	3	2	2	3.17
CN107914213-B	624.612	0	0	0	15916.5	3	2	2	3.31
CN107962492-A	43.0709	0	0	0	59318	14	23	10	2.66
CN107962492-B	43.2083	0	0	0	59317.3	14	23	10	2.49
CN108178988-A	816.109	1	0	2845.3	0	11	21	8	1.24
CN108214286-A	625.731	0	0	0	18128.2	13	9	5	6.95
CN108214286-B	625.584	0	0	0	18127.4	13	9	5	7.43
CN108250972-A	0.5	0	0	0	0	5	4	2	1.17
CN108250972-B	0	0	0	0	0	5	4	2	1
CN108262684-A	2.57576	0	0	0	0.8	5	2	2	1.15
CN108262684-B	0	0	0	0	0	5	2	2	1
CN108264850-A	26.319	0	0	0	5.2	9	15	7	1.64
CN108352312-A	0	0	0	0	0	8	9	6	1
CN108495906-A	117.723	0.6	0	5.19118	0	11	12	4	1.35
CN108496242-A	0.75	0	0	0	0	6	10	7	1.11
CN108504288-A	5.20909	0	0	0	0.8	15	14	4	1.11
CN108682650-A	74.7524	0	0	0	168.48	2	2	1	1.97
CN108682650-B	74.6955	0	0	0	168.221	2	2	1	1.42
CN108687649-A	116.377	0	0	0	14686.5	17	7	4	1.94
CN108687649-B	101.319	0	0	0	14685.1	17	7	4	1.92
CN108962740-A	13.4591	0	0	0	2	3	2	2	1.52
CN108962740-B	13.3167	0	0	0	1.83333	3	2	2	1.43
CN109079587-A	1027.35	0	0	0	662.057	14	11	6	4.47
CN109079648-A	187.876	0	0	0	402.465	10	10	3	6.21
CN109262446-B	0	0	0	0	0	4	2	2	1
CN109300784-A	18.5986	0	0	0	4.66667	1	1	1	2.11
CN109414799-A	1028.34	0	0	0	1479.46	7	11	3	6.26
CN109414799-B	1028.04	0	0	0	1479.2	7	11	3	6.1
CN109465739-A	51.4774	0	0	0	12.8889	15	5	3	1.92
CN109465739-B	51.3905	0	0	0	12.575	15	5	3	1.68
CN109590895-A	42.3098	0	0	0	8.56818	10	6	3	1.45
CN109605208-A	74.6237	0	0	0	25.5571	11	6	3	2.71
CN109648463-A	63.1964	0	0	0	12.5071	4	2	1	1.73
CN109689299-A	0	0	0	0	0	14	9	4	1.2
CN109722172-A	0	0	0	0	0	9	14	3	1
CN109794849-B	5120.47	0	0	0	735.326	13	6	5	2.02
CN109848840-A	41.9167	0	0	0	7.93333	5	1	1	1.35
CN109848855-A	0.666667	0	0	0	0	3	5	4	1.14
CN109848855-B	0	0	0	0	0	3	5	4	1
CN109877698-A	0	0	0	0	0	10	8	3	1
CN109906257-B	0	0	0	0	0	7	13	5	1
CN109937117-B	0	0	0	0	0	7	11	3	1
CN110228003-A	0.8	0	0	0	0	3	2	2	1.19
CN110385641-A	0	0	0	0	0	15	11	4	1
CN110421479-A	0	0	0	0	0	5	2	1	1
CN110429023-A	13.6389	0	0	0	2.16667	2	1	1	1.37
CN110536940-A	2.5	0	0	0	0	5	6	2	1.13
CN110536940-B	0	0	0	0	0	5	6	2	1
CN110616044-A	4.7	0	0	0	2.1	8	10	3	1.3
CN110625511-A	0	0	0	0	0	9	6	2	1
CN110695840-A	1029.32	0	663.509	1647.23	0	4	2	1	1.16
CN110734703-A	5.1	0	0	0	2.3	8	11	2	1.13
CN110734703-B	0	0	0	0	0	8	11	2	1
CN110774165-A	207.493	3.83333	0	376.608	0	8	2	1	1.11
CN110802507-A	346.887	0	0	0	5455.6	3	1	1	2.71
CN110842759-A	0	0	0	0	0	8	4	3	1
CN110872472-A	226.275	0	0	0	101.725	9	4	2	2.79
CN110903766-A	63.1468	0	0	0	402.791	5	8	3	1.52
CN110903766-B	52.3605	0	0	0	402.621	5	8	3	1.34
CN110962040-A	401.689	0	0	0	374.986	10	6	4	2.8
CN110962040-B	373.514	0	0	0	374.702	10	6	4	2.74
CN110977709-B	272.685	0	0	0	8766.04	16	5	5	3.8
CN111032283-A	33.892	0	0	0	25638.3	11	9	3	1.9
CN111032283-B	25.7851	0	0	0	25637.9	11	9	3	1.86
CN111087929-A	75.8008	0	0	0	4180.46	19	10	3	1.37
CN111185845-A	0	0	0	0	0	10	3	3	1
CN111216034-A	187.603	0	0	0	76.1914	6	2	1	1.89
CN111334193-A	2.33333	0	0	0	0	9	13	2	1.16
CN111334193-B	0	0	0	0	0	9	13	2	1
CN111360686-A	42.0136	0	0	0	8.81795	3	1	1	1.47
CN111867781-A	0	0	0	0	0	10	6	3	1
CN112175525-A	8.91667	0	0	0	4.96667	2	1	1	1.15
CN112405337-A	697.976	0	0	0	92644.8	3	2	2	8.54
CN112872919-A	19.5667	0	0	0	8.71667	1	1	1	1.11
CN113134784-A	0	0	0	0	0	8	2	1	1
CN113161223-A	400.837	0	0	0	7253.84	11	2	2	3.66
CN113165137-A	226.901	0	0	0	984.702	11	10	6	1.83
CN113242890-A	0	0	0	0	0	10	7	3	1
CN113442056-A	52.9298	0	0	0	19.4071	6	1	2	1.38
CN113561052-A	0	0	0	0	0	7	1	1	1
CN113614198-A	0	0	0	0	0	13	8	3	1
CN113881348-A	0	0	0	0	0	1	1	1	1
CN1295762-C	1590.69	0	0	0	12239.3	7	8	4	3.95
CN1300828-C	459.998	0	0	0	32367.1	9	13	3	8.03
CN1309026-C	246.586	0	0	0	61762.6	11	14	6	6.91
CN1322555-C	428.723	0	0	0	2271.71	10	10	9	3.38
CN1325591-C	459.712	0	0	0	32366.6	7	18	4	7.84
CN1326212-C	734.317	0	0	0	28900.8	10	16	12	7.49
CN1329467-C	735.274	0	0	0	9862.9	15	13	10	3.06
CN1550288-B	116.497	0	0	0	216124	11	12	3	5.26
CN1670116-B	2408.74	0	0	0	18325.7	5	13	6	3.07
CN1735481-B	695.79	0	0	0	7012.35	8	13	5	7.04
CN1760240-B	0	0	0	0	83405.5	13	14	3	1
CN1766028-B	623.98	0	0	0	13516.2	6	9	6	3.35
CN1826397-B	3480.14	0	0	0	29147.8	3	7	17	7.07
CN1837320-B	458.771	0	0	0	38485.9	9	17	8	5.11
CN1906262-B	523.125	0	0	0	30367.2	14	14	4	10.32
CN1914004-B	272.509	0	0	0	8765.57	27	14	7	2.97
CN1914309-B	167.997	0	0	0	53.7203	17	15	8	1.55
CN1972780-B	2138.08	0	0	0	27952.7	11	15	7	3.46
CN1974636-B	941.734	0	0	0	31363.4	10	7	8	5.09
CN1982401-A	5.175	0	0	0	0	11	20	7	1.68
DE10004578-C1	4746.91	349.141	1425.39	17014.4	3230.84	8	4	2	27.35
DE10012840-A1	2996.58	35.2697	167.057	403.021	3230.42	4	2	1	17.17
DE10012840-C2	1646.79	19.8694	75.011	207.585	3230.07	4	2	1	15.87
DE10018338-C1	1123.49	0.5	25.7734	1481.41	0	6	4	3	2.11
DE10023002-A1	589.906	9.67165	44.2351	76.4754	3477.44	9	9	6	19.92
DE10023002-B4	591.264	1.66667	0	0.5	26.3105	9	9	6	3.69
DE10025871-A1	6209.04	5.46429	2995.72	28431.1	0	11	10	12	7.69
DE10027103-A1	1533.93	20.1174	14.273	102.566	3229.57	6	5	2	11.21
DE10060697-A1	1372.62	43.7663	51.4163	375.265	146033	10	6	5	10.82
DE10060697-B4	491.098	0.75	0	0	147117	10	6	5	6.76
DE10064081-C2	1425.8	0.857143	27.0407	14.1136	4552.43	2	2	1	3.84
DE10103062-A1	8121.33	1.85714	13033.5	47262.4	0	2	1	1	2.91
DE10122283-A1	43.663	0	0	0	13.0833	2	1	1	1.31
DE10131668-A1	490.843	0	0	0	115899	5	5	5	4.12
DE10131668-B4	736.068	0	0	0	151502	5	5	5	4.75
DE10132504-C1	942.9	9.32807	42.9247	134.137	26.2912	8	8	7	10.26
DE10137113-A1	134.231	0	0	0	34.7363	1	1	1	4.04
DE10143938-B4	1883.09	1	1219.02	2997	0	12	17	4	1.76
DE10159832-A1	1219.35	0	0	0	2074.41	3	1	1	6.97
DE10159833-C1	1479.36	0	0	0	2205.38	11	10	10	5.03
DE10162597-C1	273.924	0	0	0	228.76	1	1	1	2.1
DE102004004556-A1	897.449	0	0	0	4551.82	6	12	11	3.56
DE102004004556-B4	2842.52	0	0	0	7131.32	6	12	11	5.96
DE102004011994-A1	695.529	0	0	0	7011.91	3	1	1	5.78
DE102005012684-A1	345.65	0	0	0	185.823	6	2	2	1.7
DE102006040585-B4	25.1291	0	0	0	8	4	4	4	1.88
DE102006044367-A1	3647.22	12.2143	1868.36	462.734	4550.75	7	14	4	4.35
DE102006044367-B4	896.709	0	0	0	4550.28	7	14	4	1.46
DE102006053942-A1	857.238	9.46389	0	1648.6	13.0833	1	1	1	4.14
DE102006061891-A1	2008.45	0	0	0	11165	9	21	6	3.69
DE102007009902-A1	941.016	0	0	0	56602.5	2	3	5	4.94
DE102007019565-A1	3999.27	20.1335	2340.58	6549.34	0	4	3	2	7.87
DE102007024954-A1	0	0	0	0	0	4	1	1	1
DE102007026292-A1	1885.97	42.2931	0	272.467	0	8	8	4	5.53
DE102007035266-A1	20093.6	1888.59	1591.67	35771.3	1947.83	10	16	5	21.87
DE102007035266-B4	774.993	0.9375	20.1552	5.82857	1947.47	10	16	5	5.06
DE102007056122-A1	4844.74	228.98	321.712	2998.2	168.378	8	7	4	8.83
DE102008004874-B4	5.20909	0	0	0	85056.8	10	10	6	1.62
DE102008029931-A1	0	0	0	0	0	1	1	1	1
DE102008044646-A1	698.196	0	0	0	1589.97	8	13	4	2.94
DE102008044646-B4	697.647	0	0	0	1589.13	8	13	4	2.59
DE102008045534-A1	250.877	14.3351	0	1322.23	0	5	15	7	3.37
DE102008045534-B4	76.9102	5.26263	207.869	0	0	5	15	7	4
DE102008053610-A1	3313.89	26.5677	18.842	76.5158	41021	15	14	4	7.64
DE102008053610-B4	983.433	4.64035	16.8179	5.76058	7011.74	15	14	4	4.55
DE102008059044-A1	490.167	0	0	0	25179.4	10	13	6	3.31
DE102008059044-B4	227.406	0	0	0	25178.6	10	13	6	1.75
DE102009010556-A1	774.492	0	0	0	1705.38	12	12	5	3.81
DE102009022223-A1	117.658	0	0	0	150.84	3	1	1	1.5
DE102009025243-A1	776.929	34.4726	16.8179	700.474	34959.9	7	14	6	5.36
DE102009025243-B4	697.642	0	0	0	6095.22	7	14	6	5.37
DE102009030294-A1	2843.91	52.9698	0.979592	227.357	30607.1	7	14	5	9.59
DE102009030294-B4	1425.27	0	0	0	30606.8	7	14	5	5.09
DE102009030295-B4	2008.3	0	0	0	25402.5	12	15	6	2.35
DE102009030296-A1	775.791	4.61404	0	14.208	25628	5	13	5	2.51
DE102009030296-B4	402.156	0	0	0	25627.8	5	13	5	1.27
DE102009030297-B3	14.3231	4.64035	16.8179	0	25176.2	16	17	4	1.23
DE102009030298-A1	2.94887	0	0	0	95676.9	7	14	6	1.15
DE102009030298-B4	0	0	0	0	95676.8	7	14	6	1
DE102009037281-B4	272.949	0	0	0	404.598	5	15	5	1.72
DE102009049330-B3	896.795	0	0	0	4549.99	3	1	1	1.49
DE102009051007-B4	344.309	0	0	0	40731.8	16	13	5	2.22
DE102009051008-B4	896.767	0	0	0	7864.6	15	14	5	2.14
DE102009051009-A1	1588.92	0	0	0	7741.5	1	1	1	4.79
DE102009052744-B4	33.7223	0	0	0	25176.8	4	14	5	1.72
DE102009057593-A1	117.63	4.61404	0	14.1881	25175.2	8	8	4	2.51
DE102009058436-A1	347.279	0	0	0	775.306	1	1	1	2.31
DE102010005904-A1	320.433	0	0	0	25175.8	10	14	5	2.06
DE102010010885-A1	460.951	0	0	0	30357.7	11	14	6	2.77
DE102010014874-A1	4942.25	42.2931	0	206.134	25400.9	3	2	2	4.99
DE102010018423-A1	1218.78	0	0	0	1947.62	11	15	11	2.68
DE102010024040-A1	1589.88	133.339	0	1706.49	25175	2	2	2	3.8
DE102010031850-A1	147.838	0	0	0	22561.6	16	12	11	3.27
DE102011003008-A1	13.2722	0	0	0	0	10	15	5	1.14
DE102011005512-A1	491.179	0	0	0	13517.7	1	1	1	5.54
DE102011013978-A1	270.272	0	0	0	346.424	19	14	13	3.43
DE102011076954-A1	320.571	0	0	0	296.652	3	1	1	3.58
DE102011082777-A1	373.911	0	0	0	28656.4	9	17	6	2.32
DE102011089362-A1	322.341	5.59868	0	63.3989	25176.8	1	2	1	3.58
DE102011089362-B4	102.756	0	0	0	403.785	1	2	1	1.97
DE102011117867-A1	206.105	0.333333	0	3155.53	0	13	13	20	1.39
DE102012004219-A1	203.292	0	0	0	3389.91	11	13	10	3.73
DE102012004220-A1	203.217	0	0	0	3389.63	11	13	10	3.19
DE102012021051-A1	270.071	0	0	0	346.257	16	13	12	3.26
DE102012201516-A1	132.692	0	0	0	101901	1	1	1	1.61
DE102012206398-A1	116.783	0	0	0	1220.49	1	1	1	1.39
DE102012206708-A1	2478.48	0	0	0	256660	1	1	1	4.42
DE102013205448-A1	856.283	0	0	0	35221.8	1	1	1	3.24
DE102013212850-A1	1122.4	0	0	0	6543.78	1	1	1	9.75
DE102013213838-A1	401.846	0	0	0	31101.3	1	1	1	2.43
DE102014007024-A1	296.146	0	0	0	21719.7	11	13	17	2.5
DE102014012378-A1	5864.23	0	0	0	9171.36	13	11	20	1.76
DE102014013023-A1	981.343	0	0	0	2339.57	18	10	15	2.62
DE102015217109-A1	0	0	0	0	0	2	1	1	1
DE102016007767-A1	32.1506	0	0	0	87963.4	20	10	5	1.99
DE102017008616-A1	2338.34	0	0	0	27716.6	11	12	9	1.76
DE102017210423-A1	87.6929	0	0	0	53.0106	20	18	5	1.52
DE102017210450-A1	87.3456	0	0	0	52.6978	8	14	4	1.74
DE102017217490-A1	204.726	0	0	0	87.5684	4	1	1	2.74
DE102018202059-A1	896.769	0	0	0	2272.09	9	9	3	2.33
DE102018216304-A1	0.666667	0	0	0	0	8	4	1	1.16
DE102019213657-A1	0	0	0	0	0	9	2	1	1
DE10208414-A1	774.663	0	0	0	20494	5	4	4	3.8
DE10208414-B4	774.437	0	0	0	20493.7	5	4	4	3.41
DE10217374-A1	556.962	0	185.586	0	1424.66	2	1	1	2.55
DE10229000-A1	42.996	0	0	0	170.419	3	2	4	1.57
DE10234956-A1	1121.68	0	0	0	3075.77	3	4	5	3.54
DE10234956-B4	1121.25	0	0	0	3075.48	3	4	5	3.33
DE10245548-A1	186.446	0	0	0	375.403	2	1	1	3.46
DE10258128-A1	1124.01	5.14103	18.842	2.78214	663.79	1	1	1	8.51
DE10261306-A1	249.044	0	0	0	35223.2	2	3	4	3.98
DE10261306-B4	248.705	0	0	0	35222.8	2	3	4	2.94
DE10302611-A1	228.305	2.63889	34.1468	404.938	0	5	14	9	1.7
DE10308064-A1	14.0952	0	0	0	8765.18	2	2	1	1.2
DE10308064-B4	64.2	0	0	0	22776.2	2	2	1	1.57
DE10344602-A1	9038.01	76.1531	5987.7	27720	0	2	1	1	3.53
DE10354263-A1	625.333	0	0	0	4843.12	1	2	1	6.11
DE10354263-B4	625.068	0	0	0	4842.68	1	2	1	6.25
DE19836831-A1	7869.62	27.072	8123.02	50388.1	0	4	2	2	3.23
DE19841473-A1	460.407	9.55665	736.889	432.071	0	2	1	1	1.8
DE19905737-A1	553.602	152.235	345.249	4454.71	0	6	9	5	26.7
DE19905737-C2	89.9471	27.1116	53.0222	0	0	6	9	5	8.11
DE19938340-C1	2072.31	89.4024	51.983	9.58855	2914.76	11	8	6	7.54
DE19938781-A1	900.192	33.7962	0	1375.39	0	2	2	1	9.49
DE19956250-C1	2995.83	134.598	167.79	460.812	2914.55	5	3	3	9.67
DE19958077-A1	774.816	5.13333	2.52381	0	3149.16	3	1	1	3.99
DE19962564-C1	4458.25	5.69591	2769.13	3565.45	0	2	1	1	1.81
EP1000705-A2	19292.3	14.3597	19682.5	63882.3	0	8	8	4	1.26
EP1000995-A1	118.835	5.77083	187.844	0	0	10	18	12	4.39
EP1004648-A1	735.438	0.5	102.012	132.528	0	9	15	8	1.74
EP1006166-A1	6092.54	557.762	323.254	48493.5	0	5	5	4	22.12
EP1011131-A1	228.779	523.752	151.954	151.946	0	6	10	6	14.06
EP1017096-A2	89.3535	0.75	132.065	0	0	7	8	3	2.34
EP1020488-A2	5042.69	376.393	5556.02	23638.1	0	17	11	7	36.19
EP1020501-A2	3396.71	208.462	15044.6	22355.7	0	19	13	5	11.59
EP1031398-A2	35.4228	54.302	0	494.939	0	11	11	5	5.88
EP1034885-A2	985.336	9.6725	0	133.93	0	6	13	7	6.49
EP1034887-A2	64.4368	662.687	0	558.806	0	21	27	12	10.54
EP1036631-A1	28671.2	0.8	40170.4	48186.7	0	10	13	9	1.93
EP1036836-A1	89.1635	433.481	0	89.7005	0	16	13	7	31.84
EP1038635-A2	886.067	0.6	1107.12	4836.85	0	6	4	2	1.79
EP1046466-A2	296.071	298.042	0	44.1634	0	14	14	6	12.09
EP1050369-A2	3909.46	134.66	4650.63	4000.43	626.584	7	7	3	17.55
EP1050369-A3	168.492	0	0	0	626.929	7	7	3	2.96
EP1052063-A1	1171.74	20.3822	9587.27	7253.47	0	4	1	1	9.61
EP1053830-A2	592.1	5.25143	376.164	1375.13	0	10	9	8	5.88
EP1055486-A2	1076.92	5.39464	1077.18	11925.2	0	10	16	4	3.94
EP1057841-A2	44.1271	5.87494	0	593.284	0	19	11	5	8.25
EP1060835-A2	2918.87	0	11466.3	9443.76	0	4	2	1	2.37
EP1072359-A2	403.895	5.38974	0	987.236	0	7	7	3	3.23
EP1075898-A2	35.2102	85.5317	0	0.961538	0	9	14	3	10.36
EP1077108-A1	857.152	9.52877	1.71429	4648	0	7	11	3	4.22
EP1080839-A2	2.7619	53.2114	0	0	0	11	8	3	8.69
EP1080841-A2	228.628	9.60741	0	2.46875	0	8	13	5	4.29
EP1081200-A1	14.1429	118.896	88.6135	0	0	8	11	3	5.84
EP1085067-A1	1705.99	736.431	898.789	662.405	0	10	7	5	13.08
EP1088869-A1	662.13	5.38312	0	0.5	20489.4	5	12	4	13.57
EP1088869-B1	492.351	0	0	0	20488.9	5	12	4	9.75
EP1097026-B1	53.6143	2.375	274.734	0.75	0	6	10	4	1.81
EP1108500-A1	461.976	44.1678	35.3463	3565.54	0	5	14	3	6.33
EP1111665-A2	1536.66	5.83916	54.1403	858.547	40726.5	9	7	2	9.59
EP1111665-A3	187.91	0	0	0	40725.4	9	7	2	4.05
EP1116552-A2	898.962	349.554	0	2846.23	0	10	16	7	3.87
EP1116762-A1	3394.8	229.516	1032.43	1646.91	0	8	12	7	6.73
EP1123956-A1	6663.71	493.713	44.4088	18518.9	34435.4	9	7	4	15.12
EP1123956-B1	662.219	0	0	0	34435.1	9	7	4	8.18
EP1125999-A1	5557.91	559.107	3822.44	7133.45	0	5	11	11	15.28
EP1125999-B1	3818.76	0.909091	10283.8	16279.4	0	5	11	11	1.37
EP1138438-B1	133.252	0.958333	0	1125.59	0	6	16	3	2.58
EP1138733-A2	50707.7	76.8785	76229.8	45438.1	0	10	12	8	3.11
EP1146551-A1	0	0	0	0	0	6	5	2	1
EP1148538-A1	11165.8	76.9438	10145.8	57950.8	0	16	32	5	6.36
EP1150340-A1	5.16667	0	0	0	0.923077	8	7	4	1.19
EP1152046-A1	524.46	9.46368	2698.19	20.805	1707.2	4	10	5	12.97
EP1152046-B1	250.622	0	0	0	1707.02	4	10	5	8.87
EP1155778-A2	347.633	33.7962	43.2249	558.243	228.226	10	11	12	5.4
EP1155778-A3	52.5468	0	0	0	227.8	10	11	12	1.68
EP1155778-B1	52.5887	0	0	0	227.603	10	11	12	1.39
EP1160360-A1	133.803	0.75	1	0.5	0	11	10	12	1.12
EP1164559-A1	5.25	900.709	1	0	0	16	15	5	11.55
EP1164559-B1	7252.44	8.76326	4365.92	8121.27	0	16	15	5	6.47
EP1174483-A1	188.001	2.3	2411.6	5.95571	0	7	7	10	1.94
EP1176630-A1	1535.05	9.8896	1272.14	9174.03	0	11	17	7	9.34
EP1182242-A1	775.341	0.777778	76.8405	0	32371.4	6	11	6	16.99
EP1182242-B1	775.436	0	0	0	32371.3	6	11	6	11.4
EP1182526-A2	5.02222	185.798	0	0	0	13	9	2	1.94
EP1201368-A2	318.975	19.9277	1427.35	20.114	61761.1	9	12	3	11.52
EP1201368-A3	225.754	0	0	0	61760.4	9	12	3	5.88
EP1201368-B1	247.885	8.76326	64.3037	20.1909	61759.9	9	12	3	5.76
EP1205965-A1	699.518	4.95	297.443	207.483	0	15	21	11	4.44
EP1209731-A1	986.098	0	0	0	84224.1	10	5	4	9.22
EP1219568-A2	5245.54	2.80159	6770.61	10428.6	0	8	12	4	3.18
EP1223609-A1	1885.77	376.145	0	2075.78	0	15	17	9	12.63
EP1229093-A1	2623.28	89.6941	271.487	2077.13	33.8364	8	10	4	15.72
EP1229093-B1	558.245	5.88102	0	3736.8	33.7564	8	10	4	7.21
EP1229094-A2	1123.76	20.5635	9.94809	2481	46942.8	11	13	5	5.64
EP1229094-A3	32.2667	0	0	0	46941.9	11	13	5	2.57
EP1229094-B1	32.0143	0	0	0	46941	11	13	5	2.18
EP1252973-A1	6097.08	274.493	1766.67	12711.7	18901.1	11	12	3	15.36
EP1252973-B1	697.919	0	0	0	18900.5	11	12	3	7.1
EP1263036-A2	1318.28	0	0	0	3152.76	6	7	6	8.73
EP1263036-A3	553.924	0	0	0	429.107	6	7	6	6.51
EP1266956-A1	886.067	1.5	1107.12	4836.39	0	18	9	3	1.53
EP1270148-A1	1535.19	9.4562	347.685	150.036	0.5	13	8	8	4.52
EP1271631-A1	9.03333	0	0	0	0.5	3	3	3	1.27
EP1274123-A1	0.8	0.857143	0	0	0	7	12	4	1.54
EP1279708-A1	53.7489	188.715	76.6003	118.111	0	6	15	5	12.67
EP1283250-A1	322.296	0	34.6017	376.03	0	11	15	6	1.62
EP1284369-A1	1168.48	0	0	0	2692.07	16	11	4	6.53
EP1284370-A1	1168.15	0	0	0	2691.67	1	3	2	5.77
EP1284370-B1	1167.9	0	0	0	2691.35	1	3	2	5.38
EP1284841-B1	0	0	0	0	172552	10	13	11	1
EP1295680-A2	459.353	2.82576	2.67246	0	48810	6	11	3	8.35
EP1295680-A3	270.457	0	0	0	48809.7	6	11	3	5.24
EP1295680-B1	270.601	0	0	0	48809.4	6	11	3	5.39
EP1303381-B1	272.961	0	0	0	25637.6	11	23	8	3.23
EP1310989-A1	167.231	4.79048	403.537	0	0	15	12	4	3.27
EP1323798-A1	626.485	4.43333	0	899.801	322.105	7	8	7	4.19
EP1333476-A2	1076.4	5.14286	0	0.666667	83005.9	9	13	3	9.21
EP1333476-A3	625.36	0	0	0	83005.8	9	13	3	7.45
EP1350266-B1	43.907	0	0	0	14.7376	4	11	7	1.59
EP1354913-A1	2548.15	14.1521	73.7887	11619.5	0	24	13	4	8.38
EP1357161-A2	1076.39	14.0981	2339.29	3077.27	0	8	11	4	3.97
EP1363321-A2	2339.22	4.79048	229.202	2076.09	0	10	15	18	3.54
EP1369204-A1	225.877	0	0	0	61759.4	6	19	3	4.36
EP1369204-B1	226.203	0	0	0	61759.1	6	19	3	3.62
EP1369906-A1	63.9752	102.686	1888.47	0	0	7	17	8	4.55
EP1372187-A1	2.65	0	0	0	0.857143	12	5	5	1.08
EP1372907-B1	773.624	0	0	0	3479.51	8	21	6	5.32
EP1386949-A2	461.438	0.92	2.83217	0	273.339	8	12	4	3.32
EP1386949-B1	117.231	0	0	0	273.098	8	12	4	1.75
EP1394202-A2	224.913	0.727273	0.923077	0	61760.6	14	14	3	4.79
EP1403351-A1	5246.61	34.7441	0	14.5534	18325.1	7	10	7	4.47
EP1405885-A2	272.682	0	0	0	297.444	8	7	6	3.21
EP1405886-A1	1031.24	14.0377	35.0297	168.679	0	10	15	10	4.14
EP1405886-B1	0	0	0	0	0	10	15	10	1
EP1412130-A1	40.9251	0	0	0	55918.1	13	20	4	2.03
EP1412130-A4	41.009	0	0	0	55917.5	13	20	4	1.84
EP1412130-B1	41.3401	0	0	0	55916.8	13	20	4	1.62
EP1416524-A2	33.5246	0	0	0	13.3738	7	10	3	1.72
EP1416524-A3	33.4298	0	0	0	13.1833	7	10	3	1.51
EP1417703-B1	5.61002	0	0	0	193727	9	15	7	1.49
EP1418021-A1	1371.43	2.67308	0	151.713	110666	15	15	4	6.3
EP1418021-B1	372.089	0	0	0	110666	15	15	4	4.03
EP1430520-A1	697.036	0	0	0	5349.05	8	16	11	9.18
EP1430520-A4	696.841	0	0	0	5348.77	8	16	11	6.91
EP1430520-B1	696.788	0	0	0	5348.63	8	16	11	7.64
EP1438744-A2	206.438	0	0	0	117.66	9	12	4	1.94
EP1438744-B1	206.273	0	0	0	117.357	9	12	4	1.86
EP1442840-A1	75.0274	0	0	0	5351.14	8	13	7	3.08
EP1442840-B1	74.8622	0	0	0	5350.75	8	13	7	2.75
EP1445067-A2	401.117	0.833333	0	9.51307	295.186	9	14	10	3.04
EP1445067-A3	205.104	0	0	0	295.144	9	14	10	2.13
EP1445067-B1	205.494	0	0	0	295.35	9	14	10	1.83
EP1445796-A1	166.35	0	0	0	12866.2	10	20	5	4.02
EP1445796-A4	166.083	0	0	0	12865.7	10	20	5	4.49
EP1447841-B1	206.202	0	0	0	295.922	11	14	6	1.56
EP1464442-A1	0	0	0	0	24951.3	18	21	5	1
EP1466699-A1	1074.83	0.875	0	0	15039.2	11	12	3	3.89
EP1470892-A1	3232.91	134.402	0	14698.1	15038.8	9	6	3	6.12
EP1475827-A1	74.9367	0	0	0	5350.57	8	8	2	2.5
EP1475827-A4	75.3438	0	0	0	5350.68	8	8	2	2.86
EP1476519-B1	734.003	0	0	0	28900.1	10	16	12	6.54
EP1477538-A1	149.378	0	0	0	17751.6	7	13	3	3.58
EP1477538-B1	131.914	0	0	0	17750.9	7	13	3	2.56
EP1478012-A1	1532.9	0	0	0	2769.04	12	12	6	7.35
EP1478012-A4	1532.56	0	0	0	2768.74	12	12	6	8.17
EP1478012-B1	1532.34	0	0	0	2768.58	12	12	6	7.42
EP1479741-A2	2272.46	76.9342	1766.37	5041.92	17750.3	9	14	3	4.85
EP1479741-A3	132.169	0	0	0	17749.7	9	14	3	2.07
EP1479741-B1	132.598	0	0	0	17749.3	9	14	3	1.82
EP1483349-B1	429.311	0	0	0	32364.6	7	18	4	3.3
EP1489650-A1	294.364	0	0	0	34701.1	14	15	11	5.41
EP1489650-A4	294.146	0	0	0	34700.4	14	15	11	4.04
EP1489650-B1	294.08	0	0	0	34699.8	14	15	11	4.1
EP1505133-A1	736.058	0	0	0	2691.77	9	14	8	6.37
EP1505133-B1	735.878	0	0	0	2691.38	9	14	8	4.92
EP1520892-A2	1763.25	118.368	347.685	186.568	0	12	30	12	3.37
EP1520893-A1	522.316	0	0	0	13352.4	7	12	13	3.87
EP1520893-B1	522.433	0	0	0	13352.2	7	12	13	4.19
EP1522385-A2	400.781	5.67582	2619.76	1766.81	95672.3	13	17	13	11.66
EP1522385-A3	113.911	0	0	0	95672.1	13	17	13	4.16
EP1522385-B1	293.336	2.45652	1762.45	26.6761	95671.8	13	17	13	4.87
EP1526163-A1	2410.35	9.69237	0	2273.77	3736.85	13	10	6	9.08
EP1526163-B1	661.484	0	0	0	3736.66	13	10	6	2.44
EP1533352-A1	249.82	0	0	0	45134.7	7	6	6	4.07
EP1535979-A2	226.163	0	0	0	1029.94	6	7	7	2.49
EP1535979-A3	226.03	0	0	0	1029.7	6	7	7	1.75
EP1536461-A1	42.2684	0	0	0	102.877	12	15	5	1.57
EP1536461-A4	42.0351	0	0	0	102.543	12	15	5	1.6
EP1536920-B1	0	0	0	0	106466	8	10	2	1
EP1541653-A1	626.533	0.941176	0	8.6875	17749	1	1	2	2.86
EP1543921-A1	74.8646	0	0	0	27009.5	10	7	12	1.83
EP1548075-A2	2769	2.57576	1030.57	13196.4	0	8	7	5	1.55
EP1548075-A3	1076.13	0.8	524.832	187.71	0	8	7	5	1.44
EP1548076-A1	2919.94	2.16667	2.94667	5771.97	0	10	6	10	2.29
EP1568746-A1	431.909	5.6807	0	2.71667	116.538	11	11	10	2.16
EP1570015-A2	735.244	65.0408	1883.79	4553.07	9862.68	15	13	10	3.05
EP1570015-A4	735.383	0	0	0	9862.64	15	13	10	2.91
EP1580248-A1	249.25	2.89899	0	0	28901.7	9	17	8	3.05
EP1587649-B1	461.202	0	0	0	19487	10	9	7	4.37
EP1588802-A1	321.139	0	0	0	1272.77	5	5	4	2.36
EP1590413-B1	150.045	0	0	0	161002	13	15	10	2.83
EP1591201-A1	63.984	0	0	0	15038.6	13	13	4	1.36
EP1591201-B1	64.6136	0	0	0	15038.5	13	13	4	1.25
EP1599555-B1	150.662	0	0	0	1766	16	15	4	1.24
EP1610365-A1	886.067	2	1107.12	4836.26	0	15	15	15	1.41
EP1612249-A1	167.875	2.46667	0	0	9863.01	9	5	2	2.22
EP1616927-A1	429.279	0	0	0	32364.2	8	15	3	2.9
EP1616927-B1	429.433	0	0	0	32363.8	8	15	3	2.71
EP1621595-A1	0.888889	0	0	0	0	8	9	8	1.15
EP1621595-B1	0	0	0	0	0	8	9	8	1
EP1633528-A2	491.536	0	0	0	30614.4	11	17	13	5.34
EP1633528-A4	491.295	0	0	0	30613.9	11	17	13	5.47
EP1633528-B1	491.242	0	0	0	30613.5	11	17	13	3.71
EP1640424-A1	206.834	0	0	0	4551.64	7	10	5	2.97
EP1642949-A1	188.017	0.333333	0	0	79781.7	8	5	3	3.36
EP1645606-A1	246.044	0	0	0	1218.23	14	38	22	2.72
EP1645606-B1	245.652	0	0	0	1217.9	14	38	22	2.24
EP1647359-A1	320.335	0	0	0	85873.9	13	14	3	2.68
EP1647359-B1	320.125	0	0	0	85873.6	13	14	3	1.71
EP1650278-A2	813.688	0	0	0	28899.5	9	16	6	7.06
EP1650278-A3	733.624	0	0	0	28898.9	9	16	6	6.22
EP1650278-B1	733.58	0	0	0	28898.4	9	16	6	5.38
EP1655776-A1	2010.01	0	0	0	17569.7	10	8	10	3.23
EP1661961-A2	102.504	0.333333	0	0	4.5	8	6	4	2.49
EP1661961-A3	42.0651	0	0	0	4.25	8	6	4	1.58
EP1673201-B1	42.0005	0	0	0	55916.2	11	18	7	1.29
EP1678745-B1	4.90323	0	0	0	49435.1	7	9	3	1.43
EP1700893-A1	374.218	5.13889	1	75.9665	272.873	11	11	3	3.5
EP1700893-B1	88.0911	0	0	0	272.511	11	11	3	1.47
EP1702965-A2	26.7326	2.19048	0	0	0.5	6	5	3	1.65
EP1702965-A3	2.60714	0	0	0	0.5	6	5	3	1.16
EP1705701-A2	1647.54	0.6	76.5488	699.661	0	7	5	3	2.41
EP1724819-A1	3909.51	5.66667	2074.65	8378.56	0	11	17	6	1.51
EP1725647-B1	168.127	0	0	0	53.6597	17	15	8	1.44
EP1738870-A1	19.8441	2.11111	0	76.6883	0	7	9	3	3.02
EP1738870-A4	228.131	63.4648	1861.25	2270.83	0	7	9	3	3.71
EP1758711-B1	2137.71	0	0	0	27952	11	15	7	2.91
EP1764189-A1	2696.36	14.1536	185.881	1766.73	0	13	11	3	4.36
EP1767602-A2	0	0	0	0	0	7	5	5	1
EP1807865-A1	488.579	0	0	0	19092	28	63	11	2.79
EP1807865-A4	488.45	0	0	0	19091.5	28	63	11	2.81
EP1813641-A1	296.985	0	0	0	20084.5	8	9	9	4.52
EP1813656-A2	556.668	35.0129	4273.3	5348.64	0	9	12	5	5.05
EP1813657-A2	248.063	0	0	0	1823.73	9	8	5	2.35
EP1813657-A3	247.657	0	0	0	1823.23	9	8	5	2.04
EP1813658-A2	247.441	0	0	0	1822.94	10	7	4	2.01
EP1837903-A2	18.4643	0	0	0	8.16667	7	10	4	1.33
EP1837903-A3	13.2738	0	0	0	4.91667	7	10	4	1.12
EP1837903-B1	0	0	0	0	0	7	10	4	1
EP1860689-A1	492.48	2.13333	1883.84	6895.75	0	11	11	8	2.81
EP1860689-A4	855.725	63.4648	940.811	492.715	0	11	11	8	2.54
EP1879223-A1	272.38	0	0	0	33654.8	5	9	5	3.19
EP1879223-A4	272.185	0	0	0	33654.3	5	9	5	2.56
EP1881524-A1	1945.47	8.70833	12.7758	857.912	28897.9	15	26	9	7.74
EP1881524-B1	658.878	0	0	0	28897.4	15	26	9	3.42
EP1894978-A2	814.772	0	0	0	3999.42	13	17	6	2.85
EP1894978-A3	814.598	0	0	0	3999.01	13	17	6	2.2
EP1894978-B1	814.626	0	0	0	3998.81	13	17	6	2.31
EP1952945-A2	294.519	0	0	0	3735.05	13	14	7	2.19
EP1952945-A3	590.15	0.875	0	9.83231	3734.92	13	14	7	3.27
EP1952945-B1	294.883	0	0	0	3735.03	13	14	7	1.65
EP1965417-A1	896.681	0	0	0	9438.94	8	15	3	2.45
EP1965417-A4	896.531	0	0	0	9438.65	8	15	3	2.32
EP1965417-B1	773.525	0	0	0	9438.44	8	15	3	2.04
EP1981070-A1	42.2721	0	0	0	40450.7	13	12	4	2.54
EP1981070-A4	42.0328	0	0	0	40450.1	13	12	4	2.04
EP1998368-A3	62.8856	0	0	0	34.3421	8	12	4	1.55
EP2006890-A2	0.833333	0	0	0	0	15	14	7	1.18
EP2006890-A4	0	0	0	0	0	15	14	7	1
EP2006891-A1	737.136	0	0	0	3910.12	11	10	3	2.3
EP2006891-A4	662.116	0	0	0	3910.17	11	10	3	1.57
EP2008769-A1	373.159	0	0	0	2844.71	9	15	9	3.6
EP2008769-B1	373.044	0	0	0	2844.35	9	15	9	3.16
EP2025460-A3	897.739	0	0	0	72373.4	21	25	10	10.68
EP2029689-A1	0	0	0	0	54923.9	13	19	4	1
EP2029689-A4	0	0	0	0	54923.4	13	19	4	1
EP2038361-A1	4.96667	0	0	0	2.40476	8	18	4	1.35
EP2038361-A4	5.23333	0	0	0	2.45238	8	18	4	1.15
EP2040878-A2	556.099	0	0	0	19290.3	9	22	11	3.41
EP2040878-A4	556.264	0	0	0	19289.9	9	22	11	3.99
EP2048208-A2	116.664	0	0	0	26323.1	17	21	12	1.77
EP2048208-A3	116.765	0	0	0	64.1793	17	21	12	1.5
EP2055429-A3	246.825	0	0	0	2073.38	10	21	5	2.15
EP2055429-B1	246.993	0	0	0	2073.53	10	21	5	2.06
EP2063461-A1	226.269	32.6188	0	321.57	54923	8	14	3	3.2
EP2063461-A4	0	0	0	0	54922.6	8	14	3	1
EP2065132-A2	9560.32	64.0174	7230.23	17557.5	0	10	14	4	1.72
EP2075089-B1	184.799	0	0	0	41.7056	11	16	6	2.01
EP2082834-A1	26.1738	0	0	0	13.7167	10	14	11	1.49
EP2082834-B1	26.2667	0	0	0	13.6333	10	14	11	1.14
EP2085181-A1	149.58	0	0	0	102.753	2	1	1	4.27
EP2093789-A2	227.788	0	0	0	4740.12	10	11	9	2.68
EP2093789-A3	53.6516	0	0	0	169.946	10	11	9	1.81
EP2093790-A2	99.3161	0	0	0	3307.38	18	13	11	2.85
EP2093790-A3	99.9073	0	0	0	3307.36	18	13	11	1.98
EP2093790-B1	165.982	0	0	0	3307.37	18	13	11	2.57
EP2097221-A2	185.18	0	0	0	225.435	11	16	4	2.63
EP2097221-A4	184.838	0	0	0	224.699	11	16	4	2.15
EP2105255-A1	1588.55	0	0	0	7741.03	3	2	1	5.02
EP2105255-B1	1588.29	0	0	0	7740.67	3	2	1	4.5
EP2131387-A2	320.161	0	0	0	5244.63	21	31	15	1.8
EP2131387-A3	319.978	0	0	0	5243.94	21	31	15	1.94
EP2131389-A1	2.60417	0	0	0	0	10	12	6	1.28
EP2131389-A4	0	0	0	0	0	10	12	6	1
EP2139029-A1	2.56667	0	0	0	0.952381	9	9	3	1.17
EP2139029-A4	0	0	0	0	0	9	9	3	1
EP2151299-A2	147.56	0	0	0	22561.2	12	10	9	2.71
EP2151299-A3	147.411	0	0	0	22560.9	12	10	9	2.42
EP2151299-B1	147.411	0	0	0	22560.7	12	10	9	2.06
EP2151482-A1	272.907	4.89683	12.5286	944.064	3307.54	13	11	11	3.53
EP2161737-A1	150.244	0	0	0	2617.31	7	9	3	2.16
EP2161737-A4	102.872	0	0	0	2474.56	7	9	3	1.47
EP2169710-A1	2.3	0	0	0	0.5	11	14	4	1.28
EP2169710-A4	2.4	0	0	0	0.5	11	14	4	1.22
EP2194568-B1	460.455	0	0	0	2914.73	8	10	5	3.58
EP2197972-A2	116.28	0	0	0	1373.6	7	19	4	1.99
EP2197972-A4	116.356	0	0	0	1373.48	7	19	4	1.88
EP2197972-B1	116.833	0	0	0	134400	7	19	4	1.49
EP2199353-A1	7373.64	0.961538	2206.63	11315.4	0	8	6	7	3.32
EP2242615-A1	590.43	0	0	0	18898	9	10	5	4.78
EP2242615-A4	590.874	0	0	0	18897.8	9	10	5	3.72
EP2247682-A1	166.027	0	0	0	12864.5	10	11	4	2.67
EP2247682-A4	166.066	0	0	0	12864.1	10	11	4	2.57
EP2255379-A2	32.7981	0	0	0	8	11	17	5	2.09
EP2255379-A4	32.6071	0	0	0	7.7	11	17	5	1.99
EP2255379-B1	32.6424	0	0	0	7.65	11	17	5	1.65
EP2273537-A1	34.2083	0	0	0	0.5	9	9	7	1.46
EP2273537-A4	34.4564	0	0	0	0.5	9	9	7	1.15
EP2289668-A3	0	0	0	0	0	6	10	5	1
EP2323808-B1	114.727	0	0	0	133.223	11	13	5	1.42
EP2334749-B1	53.9324	0	0	0	208.553	8	9	3	1.27
EP2345505-A2	3911.14	43.2582	3566.98	6099.63	0	12	9	4	3.56
EP2346069-A1	42.8746	0	0	0	4.33333	8	10	4	1.55
EP2346069-A4	34.2821	0	0	0	4.91667	8	10	4	1.26
EP2348080-A1	659.676	0	0	0	2919.73	12	11	7	1.73
EP2363240-A3	734.817	0	0	0	984.855	9	13	7	3.53
EP2363240-B1	734.729	0	0	0	984.862	9	13	7	2.81
EP2365042-A3	32.9667	0	0	0	7.93333	9	12	6	1.5
EP2365042-B1	33.6889	0	0	0	8.71667	9	12	6	1.28
EP2396143-B1	133.066	0	0	0	138041	9	14	6	2.86
EP2418259-A1	116.688	0	0	0	26.033	4	2	1	1.68
EP2418259-B1	116.756	0	0	0	26.1166	4	2	1	1.52
EP2418260-A1	19.9393	0	0	0	77792.5	4	2	1	1.12
EP2418260-B1	0	0	0	0	77005	4	2	1	1
EP2428984-A4	0.8	0	0	0	0	11	10	3	1.19
EP2437285-A2	0	0	0	0	0	10	12	6	1
EP2502969-A1	117.694	0	0	0	56253.3	3	2	2	1.27
EP2502970-A1	735.625	0	0	0	70480.8	8	10	12	3.96
EP2502970-B1	940.016	0	0	0	23426	8	10	12	3.36
EP2518120-A1	735.324	0	0	0	70479.7	2	1	1	2.88
EP2554612-A1	0.666667	0	0	0	0	3	1	1	1.3
EP2554613-A1	0	0	0	0	0	3	1	1	1
EP2555229-A4	13.7174	0	0	0	2.78409	16	11	3	1.34
EP2662885-A1	524.594	63.9809	118.078	5144.17	0.933333	2	1	1	3.81
EP2666833-A1	0	0	0	0	0	5	1	1	1
EP2684211-B1	295.706	0	0	0	9714.74	8	20	4	1.67
EP2688966-A1	166.316	0	0	0	12863.4	7	9	3	2.03
EP2688966-A4	166.846	0	0	0	12863.2	7	9	3	2.42
EP2688966-B1	131.193	0	0	0	18704.1	7	9	3	1.29
EP2698809-B1	131.694	0	0	0	1826.16	13	16	7	2.09
EP2698811-B1	131.427	0	0	0	1825.75	11	13	5	1.68
EP2743968-A1	88.0562	0	0	0	272.463	8	6	3	1.33
EP2779217-A2	1029.76	4.875	52.719	0.875	27012.3	8	10	6	5.27
EP2803704-A3	52.1299	0	0	0	33.8409	21	9	5	1.1
EP2806453-B1	131.301	0	0	0	1825.58	12	18	6	1.54
EP2810997-A1	132.634	0	0	0	53.1119	7	7	2	1.5
EP2812422-B1	86.8812	0	0	0	591.599	21	31	9	1.93
EP2812911-A4	42.1294	0	0	0	25.9071	12	20	8	1.28
EP2812911-B1	41.5917	0	0	0	25.05	12	20	8	1.13
EP2843689-A4	166.971	0	0	0	227.917	11	15	5	3.27
EP2847785-A4	0	0	0	0	0	6	10	6	1
EP2865727-A1	89.0083	0.25	13.7857	0	592.229	7	12	5	2.36
EP2865727-B1	64.4685	2.55	12.7048	0	591.85	7	12	5	1.53
EP2899246-A3	12.15	0	0	0	7.65	7	5	4	1.54
EP2927294-A1	590.436	11.9167	0	88.7305	5983.48	8	14	4	3.98
EP2927294-B1	1318.78	0	0	0	5982.8	8	14	4	3.32
EP2948271-B1	13349	0	0	0	28428.3	7	16	5	5.03
EP2997102-A4	400.69	0	0	0	5451.21	13	20	7	2.12
EP2999762-A4	346.176	0	0	0	402.797	10	14	7	1.59
EP3019569-B1	8.4	0	0	0	77004.5	16	24	6	1.58
EP3027363-B1	1764.76	0	0	0	27249.9	12	17	11	2.22
EP3056553-A1	1645.81	8.56944	0	322.196	255940	17	15	5	5.1
EP3088486-A1	103.123	2.44737	0	777.827	47563.8	13	15	5	2.57
EP3101076-A1	626.351	8.96667	0	19.5664	2.21429	12	15	3	3.56
EP3101076-B1	9.53131	0	0	0	2.35714	12	15	3	1.1
EP3103133-A4	0	0	0	0	0	6	9	3	1
EP3126092-A1	940.07	0	0	0	10002.1	6	12	3	1.45
EP3153558-A1	774.787	2.25	6427.62	1370.44	0	13	16	4	1.66
EP3159915-A4	131.744	0	0	0	24955.2	8	11	2	3.03
EP3161096-B1	74.1448	0	0	0	1319.03	14	52	8	2.15
EP3161858-B1	73.854	0	0	0	1318.62	14	52	8	1.85
EP3169765-B1	320.076	0	0	0	815.357	14	14	5	3
EP3176810-A4	624.113	0	0	0	13516	8	15	3	3.08
EP3180406-A4	52.7813	0	0	0	19.05	7	13	6	1.16
EP3213868-A4	34.3687	0	0	0	8900.2	12	17	4	2.98
EP3234049-A4	165.604	0	0	0	41014	7	13	5	1.82
EP3234049-B1	166.683	0	0	0	75.4073	7	13	5	1.41
EP3245668-B1	320.161	0	0	0	815.248	10	12	4	2.8
EP3263667-A1	101.965	0	0	0	4.94762	13	15	3	2.29
EP3366742-A1	228.114	0	0	0	250.529	15	14	4	2.18
EP3385363-A1	86.4741	0	0	0	591.388	21	31	9	1.56
EP3444309-A1	26.6292	0	0	0	47563.1	7	14	3	1.19
EP3538319-B1	205.22	0	0	0	87.4578	9	15	4	2.08
EP3564771-A3	734.16	0	0	0	898.047	19	27	7	1.85
EP3597711-A1	590.074	0	0	0	27011.3	8	11	2	3.16
EP3628713-A1	52.3924	0	0	0	34.9178	10	11	3	1.27
EP3628713-B1	52.2472	0	0	0	34.8023	10	11	3	1.17
EP3628714-A1	88.7174	0	0	0	4180.46	19	10	3	1.41
EP3628714-B1	0	0	0	0	0	19	10	3	1
EP3686257-A1	4.65	0	0	0	2	13	13	5	1.6
EP3686257-B1	4.5	0	0	0	1.83333	13	13	5	1.34
EP3702424-B1	5	0	0	0	2.16667	12	13	4	1.15
EP3702425-A1	0	0	0	0	47562.5	14	7	4	1
EP3792321-A1	249.654	42.9171	0	5143.76	75.9142	9	5	4	2.26
EP3819353-A4	0.909091	0	0	0	0	5	7	4	1.14
EP3822327-A1	226.176	0	0	0	101.354	9	5	4	2.44
EP3929155-A4	555.351	0	0	0	15743.6	10	9	4	3.72
EP984049-A1	34442	27.5129	35767.9	27018.5	0	4	8	6	21.08
EP986097-A2	6434.39	0.8	13847.4	2696.88	0	4	9	8	1.29
EP990485-A2	2549.54	9.53711	271.905	3076.6	0	6	11	5	5.16
EP999012-A2	8119.35	0.956522	5248.19	526.062	0	9	13	5	2.36
EP999254-A1	521.852	20.661	433.475	525.412	0	15	6	4	10.49
FR2835844-A1	133.089	0	0	0	28897	10	16	12	1.36
FR2865676-A1	133.833	0.666667	0	20.5933	1593.17	7	13	10	2.26
FR2871716-A1	103.122	0	0	0	1592.96	9	12	9	1.19
FR2872823-A1	855.645	0	0	0	3823	5	2	1	5.09
FR2890658-A1	206.405	0	0	0	28896.9	9	3	1	1.41
FR2898906-A1	1172.16	0	0	0	74658	2	1	3	3.85
FR2900587-A1	26.7499	0	0	0	80573.9	5	2	2	1.18
FR2938373-A1	0	0	0	0	0	1	1	1	1
FR3006218-A1	295.875	0	0	0	21719.2	11	13	17	1.95
FR3034032-A1	0	0	0	0	0	11	9	6	1
GB2347885-A	34.5795	186.83	0	150.676	0	7	7	4	2.44
GB2363350-A	12.9	0	0	0	5.08974	6	5	3	1.18
GB2367260-A	940.505	0	0	0	1373.2	5	3	2	4.74
GB2412919-A	660.553	0	0	0	78186	5	13	6	2.21
GB2412919-B	589.657	0	0	0	78186	5	13	6	1.75
GB2419134-A	461.147	8.70833	12.7758	857.242	12864.3	12	13	6	4.23
GB2419134-B	207.916	0	0	0	12865.9	12	13	6	1.72
GB2420122-A	296.97	0.714286	0	0	95240.5	6	12	7	2.14
GB2420122-B	35.3019	0	0	0	95240.7	6	12	7	1.18
GB2420785-A	151.024	0	0	0	14183.3	6	9	6	1.73
GB2441222-A	63.0003	0	0	0	34.1538	5	15	6	1.36
GB2441222-B	52.1299	0	0	0	33.8409	5	15	6	1.13
GB2443286-A	13.9702	0	0	0	22139	10	19	7	1.87
GB2443286-B	2.45652	0	0	0	21928.4	10	19	7	1.82
GB2478396-A	0	0	0	0	0	10	10	6	1
JP3453352-B2	1886.43	34.8748	492.825	2845.93	0	4	4	3	2.14
JP3578263-B2	19.6758	2.81667	403.845	0	0	2	2	3	6.13
JP3708740-B2	20.629	5.70357	491.963	0	0	2	2	1	3.59
JP3769581-B1	12553.3	2.65714	27716.9	57947.5	0	14	15	5	2.52
JP3780767-B2	0	9.23131	0.933333	0	0	3	2	1	4
JP3788729-B2	626.018	13.6419	623.365	52.8078	0	2	2	2	2.75
JP3851135-B2	492.306	87.4201	1580.97	7250.56	0	7	2	2	4.25
JP3872081-B2	33.8199	0	0	0	251.609	6	9	6	1.77
JP3924952-B2	23643.4	13.6419	11166.8	46341.4	0	3	2	1	2.43
JP3949941-B2	2694.51	19.9798	11747.9	7372.49	0	6	11	8	3.21
JP3981616-B2	292.337	0	0	0	1073.4	6	6	4	2.91
JP4000059-B2	63.9862	0	0	0	33.943	9	9	8	1.76
JP4128606-B2	8638.85	0.958333	5771.64	30616.1	0	24	19	6	2.8
JP4128607-B2	591.73	1.95652	148.985	44.2212	0	24	19	6	2.7
JP4220983-B2	245.37	0	0	0	1217.8	14	38	22	2.19
JP4237800-B2	187.413	9.29603	775.048	899.142	0	11	19	6	3.09
JP4266668-B2	165.332	0	0	0	1030.28	7	11	7	3.24
JP4316406-B2	460.555	0	0	0	776.857	6	12	6	2.42
JP4353991-B2	18.0556	0	0	0	8	5	2	1	2.12
JP4386897-B2	1589.7	2.35714	2396.04	3316.2	0	3	2	1	3.16
JP4409539-B2	2.16667	0	0	0	0	6	2	3	1.16
JP4430331-B2	35.1717	0	0	0	20.6093	3	2	2	1.54
JP4463326-B2	74.692	0	0	0	63.3128	5	7	3	1.54
JP4507141-B2	101.684	0	0	0	321.197	4	2	2	1.17
JP4591851-B2	17.9083	0	0	0	7.7	3	2	2	1.97
JP4644434-B2	0	0	0	0	0	9	17	8	1
JP4645825-B2	117.268	0.9375	0	0	0	5	6	3	1.85
JP4720089-B2	9.04603	0	0	0	2.65714	2	2	2	1.31
JP4774669-B2	146.655	0	0	0	982.31	5	2	2	2.43
JP4814502-B2	429.824	0	0	0	776.196	12	13	6	2.17
JP4819491-B2	225.872	0	0	0	402.143	7	2	2	2.03
JP4831476-B2	0	0	0	0	0	26	29	8	1
JP4869536-B2	12.5667	0	0	0	11013.8	7	13	3	1.84
JP4909706-B2	2996.88	72.4481	6889.59	10001.2	0	4	2	1	8.3
JP4920965-B2	33.9146	0	0	0	251.539	8	8	4	1.84
JP4935843-B2	223.567	0	0	0	982.182	3	2	1	2.55
JP5074224-B2	318.577	0	0	0	1370.73	7	2	1	2.33
JP5105095-B2	74.4749	0	0	0	25.1833	11	4	1	2.25
JP5110244-B2	372.992	0	0	0	737.235	11	11	3	2.25
JP5143528-B2	1478.42	62.3387	167.563	88.2076	0	4	2	1	3.36
JP5188285-B2	227.609	0	0	0	133.968	9	15	9	1.42
JP5188952-B2	18.0071	0	0	0	7.65	13	18	12	2.05
JP5222586-B2	2.5	0	0	0	0.8	2	2	1	1.14
JP5254575-B2	734.849	0	0	0	985.149	7	11	10	2.56
JP5254727-B2	5126.85	0	0	0	736.251	5	2	1	1.87
JP5254728-B2	5120.47	0	0	0	735.326	3	2	1	1.46
JP5255286-B2	373.989	0	0	0	33648.7	5	2	1	4.09
JP5276502-B2	42.7608	0	0	0	229.49	4	2	1	1.12
JP5277640-B2	223.743	0	0	0	982.176	3	2	1	1.99
JP5283506-B2	184.581	0	0	0	41.5226	11	16	6	1.74
JP5285866-B2	224.075	0	0	0	982.305	5	8	3	1.92
JP5298688-B2	2254.61	0.9	0	899.982	0	3	2	1	2.34
JP5305606-B2	50.7167	0	0	0	24.5833	2	4	2	1.43
JP5309230-B2	0	0	0	0	0	10	15	5	1
JP5323342-B2	18.4333	0	0	0	7.93333	3	2	1	1.46
JP5343099-B2	100.358	0	0	0	117.244	11	14	6	1.32
JP5361306-B2	373.004	0	0	0	737.349	5	4	6	1.75
JP5371207-B2	206.259	0	0	0	5771.76	4	4	2	1.53
JP5423384-B2	73.9018	0	0	0	13.8134	7	10	4	1.81
JP5442892-B1	814.832	42.342	0	5143.5	101.148	5	4	4	3.31
JP5447437-B2	149.112	0	0	0	431.23	11	24	8	1.66
JP5450622-B2	0	0	0	0	0	11	13	5	1
JP5450946-B2	1479.24	8.77778	87.7784	492.899	0	3	2	2	2.92
JP5451144-B2	373.29	0	0	0	737.87	3	2	4	1.62
JP5453507-B1	1477.53	0	0	0	2843.31	8	9	3	2.57
JP5460316-B2	0	0	0	0	0	9	22	11	1
JP5514449-B2	50.7417	0	0	0	24.5667	10	11	9	1.46
JP5525590-B2	372.84	0	0	0	2843.67	9	15	9	2.79
JP5533889-B2	295.229	0	0	0	431.562	18	7	6	1.44
JP5555460-B2	116.626	0	0	0	64.0048	3	2	1	1.59
JP5584666-B2	0	0	0	0	172551	10	13	11	1
JP5592276-B2	224.597	0	0	0	982.587	11	17	5	1.47
JP5688466-B2	588.709	0	0	0	3909.36	13	24	9	4.67
JP5691179-B2	19.35	0	0	0	8.71667	3	2	2	1.46
JP5715034-B2	26.4288	0	0	0	0.909091	2	2	2	1.6
JP5755528-B2	8.74242	0	0	0	5344.18	2	2	1	1.47
JP5856622-B2	26.3877	0	0	0	13.7111	7	26	9	1.15
JP5863614-B2	429.864	3.88889	5.02338	9.31399	0	9	15	3	2.94
JP5927129-B2	2694.06	0	0	0	2996.17	7	10	3	7.1
JP5933636-B2	588.37	0	0	0	3908.87	13	24	9	3.66
JP5983978-B2	2.5	0	0	0	0.833333	3	2	2	1.18
KR1020870-B1	557.447	1.96	986.279	119.01	0	3	2	1	2.77
KR1030733-B1	117.83	0	0	0	27942.4	10	16	12	1.32
KR1040811-B1	898.796	0	374.509	296.848	0	1	2	2	1.52
KR1044738-B1	64.7624	239.354	0	20.7415	0	14	16	5	1.14
KR1061145-B1	2621.25	1	0	0.5	36298.8	26	29	8	4.16
KR1066530-B1	625.258	239.354	0	5244.41	0	10	14	4	1.14
KR1072384-B1	272.45	1.96	0	53.9085	0	4	2	1	2.98
KR1088784-B1	941.189	0	0	0	9439.12	11	18	7	3.74
KR1090951-B1	432.114	239.354	1861.25	1075.69	0	18	18	8	1.2
KR1095605-B1	207.047	239.354	0	7992.91	0	13	14	7	1.19
KR1096005-B1	17198	0.833333	15570	13687.1	0	3	2	1	1.39
KR1101169-B1	2073.78	0	0	0	21927.8	9	13	11	5.27
KR1104575-B1	31.9286	0	0	0	46940.1	14	14	4	1.67
KR1110719-B1	73.8367	0	0	0	28901.3	9	17	8	2.4
KR1120528-B1	1534.7	0	0	0	36296.8	7	13	10	8.68
KR1137409-B1	182.924	0	0	0	10865.6	18	11	7	3.15
KR1148147-B1	557.374	239.354	0	2771.43	0	10	21	5	1.18
KR1182187-B1	32.2241	0	0	0	5762.27	3	1	1	3.21
KR1184628-B1	4.91608	0	0	0	59667.5	9	12	9	1.12
KR1214506-B1	736.976	239.354	0	53.1529	0	28	63	11	1.09
KR1223010-B1	12390.2	0.5	2010.83	48180.8	0	1	1	1	1.38
KR1229972-B1	75.013	0	0	0	25.0333	1	1	1	2.13
KR1236472-B1	206.81	0	0	0	1766.9	6	4	6	1.87
KR1243331-B1	557.648	8.25225	0	1221.72	0	10	8	3	5.5
KR1259489-B1	206.552	0	0	0	1706.98	5	5	5	2.16
KR1268613-B1	8.57273	0	0	0	5343.8	17	14	9	1.24
KR1278236-B1	184.537	0	0	0	41.5905	11	16	6	1.57
KR1279966-B1	2204.86	0	0	0	23209.4	1	2	1	2.17
KR1285938-B1	0	0	0	0	0	1	2	1	1
KR1305840-B1	0	0	0	0	205731	8	15	6	1
KR1349983-B1	0	0	0	0	54922.2	8	14	3	1
KR1352235-B1	86.4901	0	0	0	63.6058	18	12	5	1.15
KR1356222-B1	0.666667	0	0	0	0	13	15	3	1.14
KR1398567-B1	855.677	0	0	0	10288.4	17	42	8	3.77
KR1398570-B1	460.54	0	0	0	294488	17	42	8	2.91
KR1399520-B1	116.228	0	0	0	63.5861	12	13	6	1.31
KR1407565-B1	2	0	0	0	0.5	12	10	5	1.26
KR1420900-B1	8.88636	0	0	0	5343.49	7	5	1	1.18
KR1423579-B1	372.166	0	0	0	736.176	17	42	8	4.31
KR1451230-B1	588.167	0	0	0	3908.51	13	24	9	3.25
KR1455218-B1	1477.17	0	0	0	2842.97	7	13	5	1.91
KR1476656-B1	225.363	0	0	0	983.042	5	8	3	1.38
KR1488993-B1	372.832	0	0	0	2843.47	9	15	9	1.78
KR1495143-B1	588.13	0	0	0	3908.3	13	24	9	2.9
KR1521414-B1	1268	0	0	0	11618.1	17	42	8	6.29
KR1690053-B1	886.067	0	0	0	1269.68	7	1	1	1.1
KR1966809-B1	5120.47	0	0	0	735.326	9	2	1	1.66
KR2003002742-A	34.5964	0	0	0	119.212	1	1	1	2.01
KR2008782-B1	31.8836	0	0	0	5761.8	2	2	1	2.68
KR420205-B1	8.1875	0	0	0	2	8	5	3	2.31
KR439047-B1	225.405	0	0	0	401.749	1	2	1	1.99
KR449630-B1	9.46548	0	0	0	2.80357	9	5	4	1.29
KR681980-B1	940.663	0	0	0	15038.5	15	15	4	1.95
KR712584-B1	886.067	239.354	1107.12	4838.46	0	10	15	6	1.11
KR715384-B1	886.067	239.354	1107.12	4837.98	0	15	13	5	1.15
KR727485-B1	556.69	0	0	0	23857.2	6	4	6	6.74
KR770852-B1	0	0	0	0	172551	14	31	11	1
KR771738-B1	102.954	0	0	0	132848	6	6	7	7.48
KR777147-B1	12.55	0	0	0	11013.5	7	13	3	1.51
KR791707-B1	2478.48	0.8	1886.78	7255.49	0	1	1	1	1.64
KR864617-B1	101.924	0	0	0	272.696	5	8	6	1.31
KR869135-B1	773.469	0	0	0	3479.38	8	21	6	3.63
KR873571-B1	53.0907	0	0	0	227.538	12	11	6	1.09
KR879761-B1	35.059	0	0	0	0	3	2	1	1.55
KR880107-B1	132.961	0	0	0	129258	8	15	10	2.67
KR898999-B1	886.067	239.354	1107.12	4837.55	0	9	12	12	1.24
KR899973-B1	0	0	0	0	0	14	7	6	1
KR905266-B1	3144.59	2.76389	2309.38	2769.2	0	14	38	17	2.56
KR915433-B1	185.156	0	0	0	224.999	7	14	4	1.8
KR916829-B1	11619	267.826	9434.11	37380.8	0	12	28	9	1.25
KR918722-B1	25.6071	0	0	0	13.2167	9	10	10	1.13
KR939096-B1	886.067	239.354	1107.12	4837.17	0	13	20	4	1.12
KR963968-B1	101.342	0	0	0	52.5017	6	1	2	1.21
KR972730-B1	429.829	0	0	0	32363.6	7	18	4	2.41
KR995316-B1	554.97	0	0	0	8765.57	10	15	18	2.89
MY122784-A	814.574	0	0	0	4088.18	9	14	5	2.99
MY123286-A	74.45	0	0	0	75.7089	4	7	5	2.13
MY131030-A	402.156	0	0	0	17943.2	12	10	3	2.83
MY133054-A	1426.42	0	0	0	61409.3	4	8	6	17.94
MY135125-A	372.445	0	0	0	1321.16	15	14	4	2.04
MY135387-A	660.87	0	0	0	2624.17	10	16	12	2.89
MY137723-A	102.712	0	0	0	0.666667	4	9	2	1.39
MY140285-A	1647.22	0	0	0	4844.88	7	7	2	4.86
MY141334-A	33.85	0	0	0	13.3833	14	15	5	1.15
MY142089-A	168.892	0	0	0	37931	11	16	4	1.81
MY147729-A	101.294	0	0	0	7609.99	7	19	4	2.14
MY149939-A	166.932	0	0	0	110664	19	10	5	3.34
RU2579597-C2	88.7879	0	0	0	376.488	14	21	7	1.64
RU2631875-C2	50.9333	0	0	0	24.7667	12	20	8	1.3
SG114523-A1	32.0429	0	0	0	46939.3	11	13	5	1.85
SG121931-A1	54.039	0	0	0	65.4943	14	38	22	1.56
SG131737-A1	320.85	0	0	0	2205.76	20	20	12	1.85
SG168405-A1	42.0667	0	0	0	102.501	12	15	5	1.23
SG91899-A1	590.269	0	0	0	2071.45	8	14	6	5.56
SG96621-A1	43.155	0	0	0	55915.7	10	11	12	1.19
US10002771-B1	76.5964	0	0	0	27010.5	6	3	2	1.75
US10005170-B1	1270.77	0	0	0	26318.8	13	9	5	6.84
US10017669-B2	0	0	0	0	0	7	11	3	1
US10032644-B2	0	0	0	0	0	12	15	3	1
US10035238-B2	224.818	0	0	0	5769.39	11	26	7	3.91
US10040166-B2	489.096	0	0	0	583702	28	63	11	1.76
US10049887-B2	42.9488	0	0	0	19.546	3	2	2	1.39
US10052741-B2	590.398	0	0	0	1948.89	6	4	2	4.03
US10065285-B2	0	0	0	0	307688	11	16	6	1
US10065286-B2	131.262	0	0	0	1825.71	13	16	7	1.31
US10071461-B2	7130.68	0	0	0	407226	6	16	3	4.27
US10074542-B2	1636.42	920.757	0	5027.97	2846.07	9	9	3	1.63
US10137552-B2	2837.5	920.757	0	5027.5	38203.3	7	2	2	4.04
US10144850-B2	319.891	0	0	0	1590.18	13	16	4	1.68
US10153214-B2	319.936	0	0	0	459.91	13	3	2	2.4
US10155294-B2	5873.24	920.757	0	5027.05	32360.8	6	2	1	4.11
US10160089-B2	3073.97	0	0	0	41893.2	9	9	3	6.47
US10160093-B2	9.67374	0	0	0	289906	7	13	6	1.12
US10166647-B2	2990.84	920.757	0	5026.63	26082.6	11	2	2	3.72
US10170343-B1	0.8	0	0	0	0	6	2	1	1.22
US10195712-B2	318.899	0.5	0	3.93333	5769.07	11	26	7	3.49
US10199275-B2	249.227	0	0	0	363351	5	2	2	2.48
US10201886-B2	374.729	5	0	89.5735	151.218	6	14	7	3.15
US10204793-B2	1268.54	0	0	0	1886.03	6	4	3	3.33
US10204804-B2	26.6214	0	0	0	54.2506	17	5	3	1.4
US10214663-B2	34.7469	0	0	0	188.298	7	13	6	1.12
US10226853-B2	698.048	0	0	0	499466	7	8	6	5.75
US10227506-B2	74.6095	0	0	0	258083	7	13	5	1.52
US10253216-B2	101.977	0	0	0	4.98333	13	15	3	1.61
US10293455-B2	489.965	0	0	0	583702	28	63	11	1.68
US10301508-B2	941.059	0	0	0	10722.3	11	12	4	4.17
US10307882-B2	1075.71	0	0	0	7743.99	18	25	8	4.76
US10312128-B2	590.67	0	0	0	39603.7	12	4	3	4.41
US10322493-B2	857.134	0	0	0	30865.3	4	2	2	4.53
US10343253-B2	1075.75	0	0	0	3650	6	2	2	12.09
US10344184-B2	0	0	0	0	0	5	13	3	1
US10350723-B2	940.27	0	0	0	5143.41	9	7	2	4.17
US10357867-B2	5982.43	920.757	0	5026.24	34969.1	5	2	2	5.53
US10366962-B2	271.433	0	0	0	150.045	41	29	9	2.13
US10391603-B2	401.07	0	0	0	1172.18	15	9	3	3.15
US10391608-B2	2133.66	920.757	0	5025.87	18509.8	8	2	1	2.89
US10399202-B2	53.2302	0	0	0	135.481	5	14	3	1.2
US10399203-B2	132.574	0	0	0	26.0048	12	11	3	1.48
US10407594-B2	102.843	0	0	0	162710	8	10	12	1.94
US10427269-B2	661.016	920.757	3305.41	2073.75	0	12	12	4	1.55
US10434623-B2	855.692	0	0	0	3996.9	8	7	2	10.5
US10435587-B2	1823.19	0	0	0	11166.9	12	3	4	3.6
US10465097-B2	0	0	0	0	194342	32	9	4	1
US10478938-B2	590.549	0	0	0	55594.2	9	2	2	3.23
US10478941-B2	34.5487	0	0	0	68979.3	5	6	4	2.49
US10486285-B2	1169.03	0	0	0	174914	21	31	15	3.69
US10493592-B2	2693.99	0	0	0	5145.35	9	3	2	8.31
US10500693-B2	228.611	0	0	0	24737.4	5	2	5	1.89
US10500694-B2	1320.95	0	0	0	142831	8	17	6	6.06
US10515808-B2	427.963	0	0	0	812.909	6	2	2	4.97
US10516031-B2	8.69048	0	0	0	4.35714	9	2	1	1.15
US10522365-B2	427.611	0	0	0	812.533	8	6	4	4.28
US10543579-B2	1.8	0	0	0	0	8	2	1	1.14
US10549399-B2	1534.64	0	0	0	52958.8	9	13	4	4.04
US10553420-B2	63.3405	0	0	0	34.5649	12	12	4	1.57
US10570313-B2	64.4921	0	0	0	360791	17	15	5	1.68
US10576603-B2	0.666667	0	0	0	0	13	13	6	1.06
US10586708-B2	3902.97	0	0	0	333308	14	11	6	4.27
US10600634-B2	984.383	5.4	0	133.701	87.5717	10	2	2	3.19
US10610994-B2	855.547	0	0	0	3996.75	10	7	2	9.42
US10625391-B2	26.9897	0	0	0	94375	12	17	4	1.43
US10632587-B2	0	0	0	0	0	6	15	4	1
US10636701-B2	18.25	0	0	0	8.35	9	9	3	1.12
US10640679-B2	75.8071	0	0	0	5765.66	7	13	5	1.66
US10644039-B2	854.209	0	0	0	2271.22	5	2	2	5.45
US10647900-B2	206.059	0	0	0	80979.7	16	24	6	2.06
US10668593-B2	165.983	0	0	0	114443	9	11	3	2.33
US10675732-B2	2.77674	0	0	0	42464.9	10	4	3	1.13
US10702970-B2	322.129	0	0	0	4001.52	7	5	3	2
US10702972-B2	813.977	0	0	0	194351	4	2	2	4.52
US10707069-B2	167.981	0	0	0	495479	11	14	6	3.91
US10710208-B2	164.776	0	0	0	5555.84	11	26	7	3.19
US10711158-B2	1027.14	0	0	0	5764.3	6	7	4	2.5
US10744616-B2	1220.15	0	0	0	13687.4	14	11	3	3.91
US10744617-B2	1590.02	0	0	0	4365.66	9	11	3	4.11
US10777417-B2	2622.1	0	0	0	40171.4	5	2	1	5.3
US10777418-B2	3903.31	0	0	0	333308	14	12	4	4.81
US10800004-B2	373.428	0	0	0	374.669	10	6	4	2.51
US10811284-B2	2841.43	0	0	0	106470	16	9	3	2.85
US10821573-B2	7006.55	0	0	0	1.18038e+06	10	6	3	3.96
US10825777-B2	0	0	0	0	0	6	4	3	1
US10829690-B2	226.349	0	0	0	101.144	9	4	2	1.9
US10832917-B2	696.599	0	0	0	9166.69	5	2	1	3.37
US10840205-B2	0	0	0	0	0	7	7	3	1
US10843307-B2	432.01	0	0	0	16639.3	16	5	5	2.54
US10850363-B2	1121.19	0	0	0	4553.95	10	6	4	6.56
US10851266-B2	2478.19	2.5	0	43.6761	492.785	5	3	2	4.32
US10854468-B2	347.815	0	0	0	6782.2	5	2	1	3.77
US10857647-B2	3903.72	0	0	0	333308	10	10	3	2.88
US10857648-B2	3904.21	0	0	0	333308	11	11	5	3
US10861702-B2	3904.77	0	0	0	333307	16	11	5	1.95
US10875144-B2	2919.58	0	0	0	71614.6	6	2	3	2.97
US10875145-B2	2072.6	0	0	0	1.16659e+06	8	2	2	2.29
US10875146-B2	64.3226	0	0	0	34175.9	8	10	4	1.8
US10892165-B2	2996.39	0	0	0	60712.7	9	5	5	4.18
US10946494-B2	168.046	0	0	0	22993.9	11	11	5	1.84
US10950469-B2	1590.22	0	0	0	3153.56	9	4	3	5.15
US10961414-B2	226.59	0	0	0	101.399	8	3	3	1.58
US10967478-B2	556	0	0	0	20900.7	10	6	3	2.86
US10967479-B2	814.506	0	0	0	51667.8	4	2	2	3.18
US10994389-B2	102.34	0	0	0	141746	14	7	3	1.56
US11007621-B2	26.2503	0	0	0	2.33333	11	8	3	1.25
US11027394-B2	590.725	0	0	0	17192.8	12	6	2	3.06
US11034861-B2	1218.35	0	0	0	2203	3	2	1	2.35
US11041097-B2	0	0	0	0	0	6	3	5	1
US11043395-B2	0	0	0	0	0	6	10	7	1
US11059144-B2	373.15	0	0	0	77794.4	4	2	1	4.51
US11081359-B2	321.022	0	0	0	1320.47	11	10	6	2.25
US11111415-B2	272.86	0	0	0	1077.74	15	14	4	1.95
US11154959-B2	9.16017	0	0	0	85465.9	7	13	6	1.13
US11158549-B2	168.096	0	0	0	8116.77	20	18	5	1.87
US11161217-B2	101.362	0	0	0	143358	9	15	4	1.27
US11161218-B2	2273.53	0	0	0	518627	3	2	1	6.21
US11168239-B2	186.776	0	0	0	80980	16	24	6	1.68
US11192215-B2	1220.75	0	0	0	76226.7	13	6	5	1.24
US11192216-B2	1704.28	0	0	0	25636.4	12	16	8	5
US11211256-B2	26.397	0	0	0	48185.8	7	4	4	2.25
US11211471-B1	0	0	0	0	0	3	1	1	1
US11224956-B2	373.452	0	0	0	583701	28	63	11	1.58
US11241769-B2	2254.61	0	0	0	15543	3	2	1	1.23
US11254839-B2	374.139	0	0	0	169.022	9	4	2	1.85
US11254840-B2	555.974	0	0	0	341519	5	3	3	1.88
US11260497-B2	660.499	0	0	0	2550.57	4	3	2	3.29
US11264232-B2	1824.82	0	0	0	6550.45	3	2	2	4.24
US11267988-B2	19.1833	0	0	0	5.16667	9	7	3	1.58
US11279825-B2	0	0	0	0	0	23	12	4	1
US11279852-B2	0	0	0	0	0	9	3	6	1
US11292101-B2	0	0	0	0	0	14	4	3	1
US11298795-B2	0	0	0	0	0	15	11	5	1
US11318577-B2	2.16667	0	0	0	0	6	3	3	1.15
US11326076-B2	0	0	0	0	0	13	13	5	1
US11351648-B2	20.1887	0	0	0	69726.2	4	2	1	2.89
US2001008827-A1	117.944	0	0	0	198742	10	16	7	4.09
US2001014574-A1	3647.34	0	0	0	8770.82	5	6	5	8.69
US2001015801-A1	117.543	0	0	0	229.988	6	3	6	5.95
US2001036746-A1	461.292	0	0	0	80985.6	10	10	10	5.71
US2001039172-A1	401.624	0	0	0	7741.5	5	3	3	6.58
US2001044264-A1	857.05	0	0	0	28190.9	9	8	7	1.59
US2001055937-A1	320.418	0	0	0	18903.4	6	7	6	4.2
US2002002029-A1	1764.62	0	0	0	64965.1	6	4	4	7.66
US2002013058-A1	556.566	0	0	0	168459	5	2	1	2.36
US2002019202-A1	897.149	0	0	0	7868.16	1	1	14	2.14
US2002023719-A1	1171.02	0	0	0	5146.84	1	1	1	4.34
US2002039877-A1	492.243	0	0	0	38765.4	10	16	7	3.26
US2002039880-A1	491.409	0	0	0	38487.9	7	4	5	4.21
US2002042193-A1	26.2803	0	0	0	0.5	9	5	8	1.9
US2002055250-A1	116.581	0	0	0	118.04	6	1	1	2.11
US2002055326-A1	186.308	0	0	0	375.216	1	2	1	2.81
US2002070126-A1	459.403	0	0	0	29391.9	18	6	7	3.85
US2002076932-A1	855.43	0	0	0	3822.77	9	16	5	4.66
US2002077045-A1	297.629	0	0	0	260969	13	35	17	3.13
US2002083577-A1	5139.09	0	0	0	294500	4	2	2	1.84
US2002090820-A1	776.903	0	0	0	170794	6	5	1	6.19
US2002096659-A1	492.165	0	0	0	176683	10	5	4	3.85
US2002100743-A1	1075.6	0	0	0	20692.6	1	1	4	4.82
US2002102853-A1	348.076	0	0	0	1.01599e+06	3	2	1	2.06
US2002102924-A1	814.001	0	0	0	604415	13	18	12	4.72
US2002115295-A1	0.888889	0	0	0	0	7	7	4	1.13
US2002123298-A1	1123.3	0	0	0	141223	4	2	2	5.96
US2002132561-A1	1028.48	0	0	0	11615.3	1	2	2	2.01
US2002144780-A1	428.925	0	0	0	430.823	2	2	2	4.44
US2002151177-A1	227.542	0	0	0	134.013	4	5	3	3.7
US2002151252-A1	491.418	0	0	0	2770.58	11	13	5	2.88
US2002158395-A1	1646.29	0	0	0	10864.5	4	2	5	6.11
US2002160610-A1	1424.35	0	0	0	11313.2	7	9	11	10.79
US2002160691-A1	623.782	0	0	0	1218.96	14	18	6	4.47
US2002164929-A1	102.522	0	0	0	13351	3	2	3	5.58
US2002168926-A1	34.6197	0	0	0	0	6	7	3	1.37
US2002173225-A1	1268.56	0	0	0	128243	3	1	3	4.12
US2002173244-A1	4.91667	0	0	0	37936	20	20	12	1.47
US2002177320-A1	273.28	0	0	0	44.6388	10	6	5	3.79
US2002182866-A1	27.0429	0	0	0	5.59333	2	1	5	1.76
US2002182886-A1	1266.58	0	0	0	3152	6	7	6	6.33
US2002185224-A1	1030.19	0	0	0	15036.9	1	1	1	6.58
US2002187637-A1	1170.45	0	0	0	2273.98	4	3	3	4.34
US2002187640-A1	375.03	0	0	0	240439	5	5	4	2.89
US2002187642-A1	1169.8	0	0	0	175501	3	1	1	8.57
US2002189169-A1	1534.07	0	0	0	6548.47	7	7	6	5.77
US2002192962-A1	813.929	0	0	0	6779.8	8	7	3	3.36
US2002193051-A1	775.77	0	0	0	31610.6	4	7	4	3.41
US2002195424-A1	75.1202	0	0	0	75.9316	8	3	3	1.82
US2003003743-A1	1218.3	0	0	0	59666.6	6	2	3	6.75
US2003008604-A1	224.409	0	0	0	733.153	11	12	3	8.48
US2003010887-A1	53.8172	0	0	0	27.5004	15	7	3	1.52
US2003013383-A1	13.5765	0	0	0	2	1	2	1	1.56
US2003013389-A1	116.292	0	0	0	106930	5	5	5	2.13
US2003015289-A1	983.679	0	0	0	55591.9	3	2	3	4.43
US2003017705-A1	9.26667	0	0	0	0.5	3	3	3	1.15
US2003017706-A1	983.667	0	0	0	55591.5	3	2	3	5.68
US2003017786-A1	0.666667	0	0	0	0	5	4	2	1.12
US2003022497-A1	400.023	0	0	0	748442	3	3	1	3.55
US2003022606-A1	1218.53	0	0	0	8767.2	5	4	4	4.75
US2003024582-A1	855.218	0	0	0	1122.48	7	4	5	3.83
US2003027424-A1	2408.96	0	0	0	102362	9	12	3	7.78
US2003032287-A1	524.607	0	0	0	66046.9	3	2	2	3.29
US2003032373-A1	459.537	0	0	0	51989.5	3	2	3	4.2
US2003032377-A1	34.5543	0	0	0	384962	6	3	4	1.88
US2003032380-A1	1824.74	0	0	0	21309.6	11	11	5	8.24
US2003035940-A1	624.914	0	0	0	158736	13	18	12	3.24
US2003036339-A1	556.869	0	0	0	10578.9	8	5	1	7.84
US2003040188-A1	430.768	0	0	0	273.166	2	2	1	3.95
US2003045100-A1	187.69	0	0	0	354020	11	12	11	6.03
US2003045108-A1	295.959	0	0	0	33655	3	3	4	3.55
US2003045206-A1	1706.01	0	0	0	20897.5	5	2	1	6.7
US2003049929-A1	5.89466	0	0	0	235611	7	5	5	1.11
US2003051413-A1	0	0	0	0	287630	6	15	5	1
US2003054644-A1	589.442	0	0	0	135433	4	2	4	4.59
US2003054648-A1	43.2868	0	0	0	559.555	6	5	4	1.98
US2003054650-A1	1480.24	0.833333	0	0	19688.7	8	8	7	5.46
US2003060130-A1	624.993	0	0	0	4842.36	2	2	2	5.39
US2003060145-A1	2996.24	0	0	0	3823.03	1	1	4	4.69
US2003061865-A1	373.417	0	0	0	5661.02	8	4	6	5.87
US2003062335-A1	19.6831	0	0	0	2	3	2	2	1.54
US2003068888-A1	13.2563	0	0	0	80172.5	6	9	6	1.68
US2003068891-A1	8.26667	0	0	0	1.83333	8	5	3	3.04
US2003070757-A1	44.0586	0	0	0	349.901	2	1	4	1.13
US2003073383-A1	0.857143	0	0	0	0	9	4	3	1.11
US2003073384-A1	625.11	0	0	0	1076.83	3	2	3	2.39
US2003073391-A1	134.27	0	0	0	119.089	2	2	2	2.64
US2003077904-A1	939.594	0	0	0	983.99	8	5	4	6.41
US2003077986-A1	0	0	0	0	116856	7	7	4	1
US2003082844-A1	0	0	0	0	140153	2	2	1	1
US2003084815-A1	0	0	0	0	231505	11	15	6	1
US2003087525-A1	150.651	0	0	0	383215	2	2	1	2.16
US2003087586-A1	1532.62	0	0	0	189384	3	2	1	6.88
US2003087590-A1	19.0639	0	0	0	363346	1	1	4	1.71
US2003100186-A1	321.866	0	0	0	738.828	6	4	2	2.67
US2003104696-A1	320.387	0	0	0	296.4	5	11	9	3.83
US2003109139-A1	1588.17	0	0	0	7740.45	11	10	10	3.91
US2003109195-A1	1590.93	0	0	0	105553	6	12	4	7.66
US2003109209-A1	20.4895	0	0	0	328405	15	8	6	1.43
US2003114084-A1	662.451	0	0	0	156492	2	2	3	4.32
US2003114087-A1	556.272	0	0	0	28910.8	1	2	1	3.87
US2003119324-A1	1372.28	0	0	0	141222	6	4	5	3.85
US2003134576-A1	3311.89	0	0	0	150397	1	1	4	2.8
US2003134582-A1	1030.37	0	0	0	15567.7	6	12	4	3.25
US2003139049-A1	813.431	0	0	0	1819.11	6	11	8	9.2
US2003139050-A1	698.751	0	0	0	19884.3	5	4	6	4.25
US2003139051-A1	698.281	0	0	0	523.927	3	2	3	3.14
US2003139122-A1	698.042	0	0	0	41029	1	1	1	4.62
US2003148589-A1	1073.94	0	0	0	6894.83	1	2	4	4.36
US2003148707-A1	589.571	0	0	0	5145.3	7	11	7	3.44
US2003148718-A1	661.176	0	0	0	13519.8	10	6	4	3.35
US2003153183-A1	2204.45	0	0	0	114941	9	13	3	5.03
US2003153246-A1	1372.53	0	0	0	59666.2	18	13	10	7.98
US2003153250-A1	167.293	0	0	0	64597.5	3	2	1	3.81
US2003153252-A1	814.145	0	0	0	152606	1	2	2	6.45
US2003153255-A1	696.968	0	0	0	5142.61	11	15	7	4.75
US2003157804-A1	8.175	0	0	0	75830.7	7	8	7	1.44
US2003158059-A1	659.834	0	0	0	11312	15	12	4	3.46
US2003162486-A1	1219.26	0	0	0	129262	5	4	4	6.48
US2003165412-A1	1219.69	0	0	0	13684.5	1	1	4	4.33
US2003166338-A1	89.3115	0	0	0	280846	13	10	7	1.68
US2003166339-A1	1121.26	0	0	0	374.297	9	5	4	3.87
US2003166378-A1	1167.77	0	0	0	2691.11	3	2	5	4.88
US2003166382-A1	460.258	0	0	0	24738.8	14	16	18	3.37
US2003170991-A1	558.494	8.65179	2273.7	1375.16	0	9	29	4	4.67
US2003171069-A1	856.368	0	0	0	106008	3	2	1	3.57
US2003171071-A1	19.3399	0	0	0	81386.5	10	16	7	2.36
US2003171075-A1	401.479	0	0	0	431.344	7	9	10	4.02
US2003180973-A1	103.542	0	0	0	684988	18	23	15	2.05
US2003181131-A1	0	0	0	0	205724	18	23	15	1
US2003181132-A1	0	0	0	0	176082	18	23	15	1
US2003181137-A1	101.873	0	0	0	92199.7	11	13	6	2.04
US2003181138-A1	103.661	0	0	0	442223	18	23	15	2.57
US2003181139-A1	401.581	0	0	0	569731	18	23	15	3.75
US2003181142-A1	1371.92	0	0	0	11315.7	16	15	4	3.9
US2003181143-A1	555.41	0	0	0	46642.9	18	13	10	2.11
US2003182868-A1	697.167	0	0	0	5143.96	7	12	7	3.48
US2003186497-A1	64.9935	0	0	0	20689.5	3	2	2	2.58
US2003186634-A1	4.77778	0	0	0	37935.7	7	7	5	1.32
US2003190809-A1	89.1821	0	0	0	83817.4	3	4	4	1.61
US2003190812-A1	430.627	0	0	0	272.971	5	4	7	3.4
US2003190864-A1	14.8598	0	0	0	436596	18	23	15	2.03
US2003194945-A1	698.975	0	0	0	65687.8	2	2	5	5.22
US2003194948-A1	1535.54	0	0	0	14354.1	12	7	4	5.13
US2003194953-A1	19.27	0	0	0	81386.1	2	2	3	2.1
US2003194963-A1	2766.33	0	0	0	8770.85	5	15	4	5.42
US2003199230-A1	25.7576	0	0	0	52629.3	24	14	14	1.93
US2003199234-A1	0	0	0	0	106004	11	23	8	1
US2003199235-A1	402.973	0	0	0	140691	7	17	5	6.49
US2003199238-A1	149.152	0	0	0	60017.2	11	10	19	1.83
US2003203553-A1	401.961	0	0	0	22351	6	6	5	3.77
US2003207576-A1	164.965	0	0	0	1029.93	6	4	3	2.94
US2003207582-A1	0	0	0	0	5343.24	2	1	1	1
US2003207654-A1	591.006	0	0	0	155937	5	2	2	4.33
US2003207656-A1	5039.83	0	0	0	10143.4	3	3	3	8.36
US2003207661-A1	1321.08	0	0	0	66046.7	1	1	3	6.99
US2003209830-A1	590.474	0	0	0	1535.29	4	2	2	7.38
US2003211742-A1	1705.17	0	0	0	34177.1	2	1	3	4.24
US2003213558-A1	3397.23	0	0	0	62116.5	6	5	4	13.6
US2003216019-A1	18.7792	0	0	0	110187	4	6	3	1.79
US2003216033-A1	18.5986	0	0	0	110187	5	6	3	1.86
US2003216045-A1	626.554	0	0	0	618793	8	2	1	1.77
US2003216111-A1	34.9236	0	0	0	291429	5	4	3	3.82
US2003216270-A1	554.577	0	0	0	8764.83	10	15	18	2.76
US2003217518-A1	734.746	0	0	0	241826	1	1	1	2.56
US2003220049-A1	521.359	0	0	0	295.336	2	1	1	4.17
US2003220051-A1	521.024	0	0	0	295.029	3	1	1	4.56
US2003221974-A1	460.879	0	0	0	4088.48	2	2	6	1.55
US2003224135-A1	491.278	0	0	0	6430.76	2	1	4	5.06
US2003224594-A1	18.7156	0	0	0	110186	6	6	3	1.58
US2003224678-A1	250.54	0	0	0	748439	16	3	1	4.65
US2003228248-A1	245.524	0	0	0	1219.13	10	14	8	3.13
US2003228734-A1	0	0	0	0	0	12	5	5	1
US2003228765-A1	52.0478	0	0	0	26.073	9	10	3	2.06
US2003228830-A1	43.5039	0	0	0	102809	8	5	5	1.85
US2003232576-A1	1030.07	0	0	0	393806	2	2	7	3.14
US2004005845-A1	296.675	0	0	0	266776	9	4	4	3.46
US2004006924-A1	150.225	0	0	0	172550	6	2	3	3.63
US2004009637-A1	1121.69	0	0	0	25856.3	6	6	3	3.53
US2004009653-A1	5.68297	0	0	0	110186	5	5	3	1.14
US2004009655-A1	428.665	0	0	0	2271.65	9	3	2	2.87
US2004009659-A1	983.722	0	0	0	1825.85	7	8	7	3.71
US2004009668-A1	295.068	0	0	0	84649.5	3	2	5	3.75
US2004009670-A1	557.956	0	0	0	42180.5	3	2	4	3.24
US2004011462-A1	4362.24	0	0	0	13357.1	1	1	1	5.19
US2004012090-A1	2270.48	0	0	0	16280.9	13	6	5	5.52
US2004014321-A1	14.4437	0	0	0	63882.1	11	8	5	1.35
US2004014398-A1	102.787	0	0	0	120273	11	6	3	7.75
US2004014399-A1	555.021	0	0	0	15743.2	5	8	8	3.15
US2004014403-A1	12.8667	0	0	0	10282.9	2	1	5	1.36
US2004014413-A1	0	0	0	0	491500	6	19	3	1
US2004018805-A1	26.0599	0	0	0	90.2034	7	7	6	1.3
US2004018806-A1	167.985	0	0	0	777.67	4	7	5	1.99
US2004018808-A1	348.544	0	0	0	18316	1	2	2	1.66
US2004021125-A1	168.114	0	0	0	22561.2	9	10	12	8.7
US2004021243-A1	183.511	0	0	0	10865.6	2	3	6	2.24
US2004023483-A1	44.2824	0	0	0	241825	6	3	3	1.14
US2004023490-A1	939.387	0	0	0	983.726	3	4	5	4.39
US2004023492-A1	250.814	0	0	0	289154	2	1	3	2.08
US2004023597-A1	295.627	0	0	0	113984	1	2	2	2.64
US2004023606-A1	1075.81	0	0	0	59320.2	1	1	9	6.3
US2004023607-A1	6434.26	0	0	0	1.22693e+06	5	8	8	8.48
US2004028267-A1	0	0	0	0	27008.7	5	2	2	1
US2004029333-A1	857.185	0	0	0	159301	11	7	3	6.22
US2004029489-A1	855.11	0	0	0	6209.16	2	2	3	2.99
US2004033693-A1	34.9961	0	0	0	209603	15	11	4	1.74
US2004033760-A1	349.075	0	0	0	466070	1	1	1	3.56
US2004033761-A1	5143.83	0	0	0	18907.4	3	4	11	13.54
US2004038544-A1	555.496	0	0	0	5767.11	2	1	1	3.79
US2004038631-A1	248.446	0	0	0	122243	2	2	2	3.93
US2004040217-A1	985.33	0	0	0	117833	5	9	5	4.93
US2004043521-A1	2548.97	0	0	0	36563.9	3	2	2	3.88
US2004043616-A1	1945.44	0	0	0	20086.2	9	8	9	3.7
US2004043707-A1	89.3256	0	0	0	54.3214	7	7	6	1.74
US2004043709-A1	344.633	0	0	0	1370.09	8	12	7	3.4
US2004048480-A1	428.769	0	0	0	2271.77	2	2	4	2.97
US2004048554-A1	134.213	0	0	0	85473.4	1	1	1	2.65
US2004048559-A1	660.284	0	0	0	4648.98	8	16	11	6.14
US2004053500-A1	0	0	0	0	27008.2	11	15	4	1
US2004053562-A1	697.541	0	0	0	942.734	3	2	6	3.8
US2004058546-A1	320.164	0	0	0	80983.2	12	11	6	2.52
US2004058620-A1	88.7189	0	0	0	54268.8	9	12	5	2.51
US2004063224-A1	6661.72	0	0	0	26324.3	3	1	1	6.58
US2004063318-A1	1765.05	0	0	0	107403	3	2	4	6.91
US2004063387-A1	13.7847	0	0	0	0.666667	2	2	2	1.65
US2004063391-A1	42.0381	0	0	0	36835.6	14	14	3	1.76
US2004065021-A1	5.05455	0	0	0	243918	7	9	4	1.26
US2004065022-A1	227.598	0	0	0	54263.5	7	17	8	5.96
US2004067652-A1	207.873	0	0	0	136999	7	7	4	2.01
US2004067718-A1	856.852	0	0	0	338213	8	4	6	5.81
US2004069878-A1	2919.35	0	0	0	19099.2	8	9	4	5.21
US2004072445-A1	462.554	0	0	0	983462	2	1	1	1.86
US2004072499-A1	1319.78	0	0	0	3909.87	9	3	3	4.46
US2004072505-A1	698.424	0	0	0	79781.1	8	4	4	4.04
US2004072517-A1	224.065	0	0	0	732.694	12	17	4	7.94
US2004072522-A1	2271.39	0	0	0	367621	2	2	5	2.82
US2004077292-A1	430.546	0	0	0	20290.7	2	2	4	4.32
US2004080053-A1	296.707	0	0	0	224764	15	13	4	3.53
US2004082180-A1	373.334	0	0	0	126734	4	4	6	5.84
US2004082271-A1	0	0	0	0	192478	1	1	2	1
US2004082274-A1	2409.67	0	0	0	212847	4	2	2	2.2
US2004082287-A1	0.956522	0	0	0	450736	1	1	1	1.6
US2004087140-A1	661.503	0	0	0	118808	8	5	10	5.53
US2004087257-A1	3232.52	0	0	0	8119.86	3	5	3	6.8
US2004087258-A1	320.193	0	0	0	15564.1	10	11	17	4.46
US2004087263-A1	102.352	0	0	0	13350.5	2	2	3	6.57
US2004089421-A1	320.704	0	0	0	942.075	14	16	18	2.64
US2004092102-A1	899.1	0	0	0	222085	3	1	1	3.49
US2004092210-A1	774.636	0	0	0	134922	1	2	2	3.79
US2004094269-A1	518.08	0	0	0	616568	1	1	1	3.74
US2004094855-A1	206.647	0	0	0	117.967	4	3	5	5.37
US2004096529-A1	401.703	0	0	0	320368	6	4	6	1.95
US2004097174-A1	4269.98	0	0	0	101455	5	3	3	6.06
US2004097176-A1	345.556	0	0	0	129772	1	2	2	5.48
US2004100860-A1	89.2854	0	0	0	11767.8	11	13	9	1.33
US2004101415-A1	1167.75	0	0	0	2690.96	16	11	4	4.69
US2004102045-A1	2009.74	0	0	0	28190.8	3	2	3	9.62
US2004102137-A1	27.5664	0	0	0	331674	9	12	6	1.93
US2004102138-A1	1533.59	0	0	0	6896.88	8	21	6	2.9
US2004102141-A1	151.72	0	0	0	557001	9	13	6	2.97
US2004102144-A1	524.341	1	0	0.5	277849	2	2	2	3.02
US2004106283-A1	0.75	0	0	0	0	3	2	2	1.22
US2004106363-A1	0	0	0	0	23410	6	5	9	1
US2004107650-A1	27.4687	0	0	0	363338	3	3	4	2.12
US2004108064-A1	518.579	0	0	0	625485	1	2	2	2.81
US2004108302-A1	2271.35	0	0	0	426392	15	13	10	2.62
US2004110013-A1	2476.75	0	0	0	7129.3	1	1	2	4.02
US2004110370-A1	461.976	0	0	0	50071.1	4	3	2	2.27
US2004110381-A1	206.157	0	0	0	221414	10	3	3	2.51
US2004110451-A1	814.025	0	0	0	150952	2	2	2	5.98
US2004115925-A1	25.7018	0	0	0	4.5	5	2	2	1.58
US2004115944-A1	207.825	0	0	0	362491	5	3	3	1.77
US2004116052-A1	984.946	0	0	0	313995	3	4	1	3.91
US2004116313-A1	24.9825	0	0	0	7.7	15	20	8	2.05
US2004121709-A1	88.5792	0	0	0	45132.8	1	2	2	3.09
US2004123951-A1	248.552	0	0	0	34168.7	2	3	4	3.48
US2004127047-A1	132.725	0	0	0	113977	7	10	7	1.53
US2004127051-A1	375.059	0	0	0	13853.6	4	4	3	2.51
US2004127144-A1	1269.49	0	0	0	5877.13	3	2	2	10.83
US2004127145-A1	0	0	0	0	402700	4	4	5	1
US2004127148-A1	855.831	0	0	0	1372.55	6	3	3	4.09
US2004132306-A1	133.573	0	0	0	55926.4	6	5	5	1.86
US2004132309-A1	897.193	0	0	0	5988.46	5	3	4	3.55
US2004132381-A1	896.298	0	0	0	24738.1	12	5	4	3.84
US2004134287-A1	1320.46	0	0	0	17008.1	7	7	2	6.44
US2004134376-A1	169.686	0	0	0	415380	6	6	4	3.3
US2004135208-A1	1763.01	0	0	0	3820.01	7	3	3	4.96
US2004137738-A1	431.334	0	0	0	493.113	2	2	1	3.51
US2004137739-A1	856.797	0	0	0	150949	4	2	1	3.57
US2004137740-A1	774.824	0	0	0	1948.75	4	3	2	3.06
US2004137826-A1	1171.6	0	0	0	8379.16	8	13	5	3.77
US2004137829-A1	43.289	0	0	0	118305	4	6	7	1.51
US2004144755-A1	374.305	0	0	0	409931	10	12	8	4.01
US2004146712-A1	1169.47	0	0	0	508500	5	5	4	8.94
US2004147118-A1	35.2686	0	0	0	268244	13	15	10	2.41
US2004147205-A1	2769.31	0	0	0	16827	6	13	5	8.7
US2004147206-A1	148.932	0	0	0	20084.2	16	32	5	3.88
US2004152318-A1	43.9074	0	0	0	252377	9	7	8	2.55
US2004152397-A1	33.9583	0	0	0	13.5333	2	2	1	1.46
US2004152400-A1	228.113	0	0	0	383217	2	2	7	4.72
US2004153197-A1	2009.85	0	0	0	19689.9	5	14	5	5.1
US2004154231-A1	9.43131	0	0	0	5.86582	5	2	4	1.14
US2004154931-A1	815.23	0	0	0	75057.3	3	2	3	3.46
US2004155013-A1	42.9843	0	0	0	53281.4	9	13	5	2.07
US2004155341-A1	205.52	0	0	0	133.114	2	2	3	2.16
US2004157461-A1	661.006	0	0	0	492.05	2	1	1	2.54
US2004157531-A1	1764.21	0	0	0	14188.3	4	2	1	6.73
US2004162011-A1	1220	0	0	0	514564	8	12	4	4.16
US2004166685-A1	774.994	0	0	0	80977.6	7	10	5	3.3
US2004166773-A1	460.567	0	0	0	16643.5	5	3	4	3.9
US2004166782-A1	1270	0	0	0	229479	1	2	2	4.51
US2004166783-A1	813.29	0	0	0	1818.81	2	2	8	11.6
US2004166785-A1	207.881	0	0	0	76.4809	6	13	5	3.06
US2004166790-A1	2010.06	0	0	0	571881	18	8	8	4.36
US2004167755-A1	164.877	0	0	0	1029.72	7	11	7	2.42
US2004171264-A1	1535.16	0	0	0	48808.4	2	1	1	3.32
US2004173307-A1	519.716	0	0	0	11608.9	1	1	1	2.93
US2004173461-A1	118.201	0	0	0	945964	13	8	2	1.75
US2004180546-A1	1946.16	0	0	0	3820.74	4	2	2	5.13
US2004180610-A1	187.301	0	0	0	98754.9	13	20	4	2.3
US2004182720-A1	459.35	0	0	0	29390.8	2	1	4	3.17
US2004185751-A1	117.63	0	0	0	11462.7	4	4	9	4.72
US2004192018-A1	116.771	0	0	0	117.824	2	2	1	1.65
US2004192049-A1	294.201	0	0	0	34174	14	15	11	3.32
US2004194392-A1	133.561	0	0	0	450738	10	20	5	2.1
US2004195658-A1	19.9254	0	0	0	25624.9	18	21	5	2.09
US2004198011-A1	34.4215	0	0	0	26541.5	8	20	9	1.94
US2004198056-A1	14.2927	0	0	0	183287	6	11	4	1.7
US2004198180-A1	774.215	0	0	0	18903.5	3	2	2	4.11
US2004198185-A1	101.943	0	0	0	441279	11	13	6	2.78
US2004198200-A1	1823.02	0	0	0	9723.29	4	4	3	9.25
US2004200733-A1	168.767	0	0	0	64.1304	4	2	1	2.8
US2004203227-A1	553.528	0	0	0	428.66	1	1	3	4.52
US2004203241-A1	26.9756	0	0	0	88807.8	2	1	5	1.26
US2004203252-A1	52.8325	0	0	0	193100	5	6	3	4.34
US2004203320-A1	34.467	0	0	0	244613	11	12	3	1.56
US2004209066-A1	1532.43	0	0	0	1.31296e+06	6	9	6	3.91
US2004209550-A1	2205.21	0	0	0	27952.6	10	12	8	5.5
US2004209560-A1	248.642	0	0	0	34168	9	12	12	2.17
US2004214444-A1	2010.1	0	0	0	73520.4	2	1	1	17.74
US2004214512-A1	227.23	0	0	0	134915	2	2	2	3.05
US2004216842-A1	590.266	0	0	0	942.371	11	12	7	2.62
US2004219865-A1	74.5132	0	0	0	71232.3	2	2	7	3.98
US2004221874-A1	320.215	0	0	0	29147.6	6	7	6	3.14
US2004221956-A1	167.422	0	0	0	85884.9	9	17	4	2.56
US2004222416-A1	1477.21	0	0	0	6544.44	5	14	9	4.92
US2004224610-A1	1076.16	0	0	0	3736.37	2	2	1	2.51
US2004224611-A1	65.1927	0	0	0	67138.4	9	6	3	3.3
US2004224613-A1	103.168	0	0	0	192485	10	16	7	4.62
US2004229545-A1	1885.81	0	0	0	20687.5	14	27	5	6.75
US2004229546-A1	4744.75	0	0	0	14697.7	3	5	4	10.84
US2004229548-A1	1122.15	0	0	0	25867.6	3	6	3	3.97
US2004229552-A1	322.323	0	0	0	365051	7	18	4	7.28
US2004235392-A1	75.5135	0	0	0	203169	11	13	3	2.17
US2004235393-A1	295.022	0	0	0	74285.5	11	17	13	2.93
US2004235396-A1	459.66	0	0	0	263865	9	14	3	2.06
US2004237413-A1	52.4267	0	0	0	412646	7	13	3	1.51
US2004242126-A1	1946.85	0	0	0	7619.77	6	3	3	5.96
US2004242129-A1	223.814	0	0	0	732.304	11	12	3	6.21
US2004242135-A1	321.415	0	0	0	33911.6	5	6	1	1.93
US2004244299-A1	116.42	0	0	0	104165	16	15	5	2.58
US2004244911-A1	292.362	0	0	0	212850	14	38	22	2.88
US2004248399-A1	1269.1	0	0	0	46650.6	3	4	4	6.6
US2004248401-A1	0	0	0	0	136469	6	3	3	1
US2004248415-A1	9.02056	0	0	0	21098.4	12	12	6	1.61
US2004248418-A1	27.0314	0	0	0	252.413	4	2	1	2.01
US2004248501-A1	0	0	0	0	233544	4	4	5	1
US2004250859-A1	373.319	0	0	0	5660.12	9	7	4	6.57
US2004253822-A1	734.818	0	0	0	142284	11	10	10	3.96
US2004255521-A1	1372.54	0	0	0	99209.5	2	4	3	3.13
US2004256245-A1	940.214	0	0	0	82197.3	28	19	3	5.09
US2004258882-A1	102.961	0	0	0	117832	12	10	3	4.34
US2004259365-A1	1884.21	0	0	0	14693.5	12	6	9	3.34
US2004259472-A1	270.859	0	0	0	27946.9	8	6	4	3.16
US2004259485-A1	773.934	0	0	0	5557.92	1	1	1	6.23
US2004259486-A1	735.759	0	0	0	39605.5	2	2	4	5.07
US2004261945-A1	773.282	0	0	0	5557.61	1	1	1	5.59
US2004266166-A1	18.8881	0	0	0	4.51667	10	7	4	1.76
US2004266188-A1	206.095	0	0	0	45134.1	10	8	5	4.41
US2004266192-A1	1425.37	0	0	0	3316.78	7	4	2	3.75
US2004266326-A1	32.1538	0	0	0	81782.1	11	14	6	1.85
US2004266635-A1	63.6926	0	0	0	4747.86	10	10	13	1.5
US2005003566-A1	623.136	0	0	0	246.945	7	10	3	7.74
US2005003670-A1	20.115	0	0	0	0	9	7	5	1.14
US2005009322-A1	63.8243	0	0	0	4747.41	3	1	1	1.29
US2005009452-A1	555.052	0	0	0	4458.16	2	2	1	1.95
US2005009453-A1	149.236	0	0	0	5659.87	5	4	4	3.97
US2005009714-A1	1167.83	0	0	0	34700.2	4	3	1	2.32
US2005014456-A1	589.992	0	0	0	942.136	3	5	3	2.89
US2005016861-A1	226.932	0	0	0	659487	1	1	2	2.88
US2005017367-A1	133.605	0	0	0	84639.9	2	2	4	2.62
US2005020082-A1	33.6152	0	0	0	122728	14	31	11	1.88
US2005020188-A1	42.9119	0	0	0	151.059	6	2	7	1.32
US2005020194-A1	347.535	0	0	0	987.135	5	3	5	2.51
US2005022456-A1	1171.51	0	0	0	510520	7	2	4	5.01
US2005022931-A1	1705.21	0	0	0	135962	2	3	4	4.88
US2005023247-A1	182.713	0	0	0	812.275	1	1	1	3.24
US2005026437-A1	941.264	0	0	0	314786	6	5	8	6.21
US2005026439-A1	1478.78	0	0	0	39886.8	9	8	5	3.68
US2005026441-A1	556.205	0	0	0	7993.74	2	1	1	2.82
US2005026442-A1	372.45	0	0	0	966707	3	2	7	3.28
US2005026543-A1	401.417	0	0	0	197469	3	4	3	4.17
US2005026549-A1	2338.82	0	0	0	116868	3	4	4	6.42
US2005026551-A1	1424.72	0	0	0	5878.49	2	1	2	5.22
US2005026552-A1	296.342	0	0	0	155380	9	10	12	2.55
US2005028450-A1	226.217	0	0	0	1029.8	5	2	3	1.42
US2005028931-A1	116.446	0	0	0	42.5486	5	4	8	1.83
US2005031789-A1	1219.19	0	0	0	20696.2	9	14	8	4.55
US2005032381-A1	401.041	0	0	0	745994	5	2	13	3.22
US2005037693-A1	0	0	0	0	229464	6	7	6	1
US2005037936-A1	1076.11	0	0	0	46647.8	2	2	3	3.92
US2005042880-A1	25.8623	0	0	0	4.5	4	2	2	2.1
US2005042975-A1	75.7883	0	0	0	54268	2	2	1	2.2
US2005048783-A1	2074.04	0	0	0	8122.42	4	2	2	5.59
US2005050803-A1	102.293	0	0	0	94808	11	24	8	2.49
US2005054272-A1	898.707	0	0	0	11768.1	6	8	6	3.53
US2005056537-A1	1885.77	0	0	0	511531	1	1	5	1.76
US2005056810-A1	205.926	0	0	0	45133.5	6	7	9	3.2
US2005062016-A1	292.403	0	0	0	210249	14	38	22	2.55
US2005064703-A1	373.721	0	0	0	134899	17	15	8	2.32
US2005064712-A1	183.163	0	0	0	37930.2	2	2	2	3.58
US2005064796-A1	273.078	0	0	0	449789	12	7	7	2.36
US2005066585-A1	75.3027	0	0	0	75833.4	7	12	13	2.09
US2005070211-A1	556.837	0	0	0	82193.5	6	11	7	2.48
US2005070214-A1	132.979	0	0	0	111132	1	2	5	2.77
US2005072524-A1	34.7243	0	0	0	73897.3	12	11	2	2.36
US2005075056-A1	3313.83	0	0	0	96119.7	4	4	3	6.95
US2005075062-A1	117.94	0	0	0	85464	7	9	3	2.27
US2005076578-A1	65.3538	0	0	0	181468	7	7	7	1.29
US2005079718-A1	2138.47	0	0	0	271183	4	2	3	4.29
US2005079801-A1	625.812	0	0	0	10866.7	1	2	2	3.97
US2005079803-A1	2.48182	0	0	0	122235	4	4	4	1.21
US2005079805-A1	228.241	0	0	0	66042	1	1	2	3.43
US2005079806-A1	0	0	0	0	210889	13	17	13	1
US2005085080-A1	183.468	0	0	0	10572.7	7	2	2	3.36
US2005085163-A1	26.5243	0	0	0	0.5	2	1	1	1.26
US2005085166-A1	295.388	0	0	0	1374.51	10	16	12	1.71
US2005090106-A1	26.7767	0	0	0	447887	13	10	6	1.24
US2005092434-A1	813.249	0	0	0	1589.53	4	2	2	4.58
US2005095863-A1	32.3903	0	0	0	81781.5	2	2	4	1.43
US2005095865-A1	590.073	0	0	0	677991	13	18	12	2.67
US2005095957-A1	491.467	0	0	0	303005	3	2	1	2.8
US2005095960-A1	148.766	0	0	0	60016.3	11	10	19	1.95
US2005095963-A1	1646.42	0	0	0	4844.84	4	5	3	5.59
US2005097490-A1	4272.11	1.8	492.615	4649.88	0	2	2	4	2.17
US2005097825-A1	5.23333	0	0	0	457408	8	7	5	1.17
US2005101223-A1	0.8	0	0	0	0	2	2	2	1.2
US2005104048-A1	167.263	0	0	0	87546.2	7	6	6	3.65
US2005106874-A1	87.556	0	0	0	271922	5	6	6	1.42
US2005107012-A1	1646.57	0	0	0	12868.3	1	1	2	6.04
US2005107016-A1	87.4421	0	0	0	26.8215	6	6	3	1.33
US2005108947-A1	227.505	0	0	0	160433	6	7	7	3.63
US2005108949-A1	0	0	0	0	158168	12	30	12	1
US2005109980-A1	76.6205	0	0	0	42466.5	1	1	1	1.38
US2005112892-A1	400.974	0	0	0	4943.99	8	6	3	1.84
US2005112895-A1	940.477	0	0	0	46653	2	1	3	4.17
US2005112897-A1	344.276	0	0	0	1369.65	6	2	2	3.33
US2005112998-A1	1269.12	0	0	0	53279.4	6	3	6	3.54
US2005113001-A1	524.023	0	0	0	2625.02	5	4	4	2.8
US2005113010-A1	64.6817	0	0	0	53922.3	2	4	4	5.33
US2005118819-A1	373.152	0	0	0	123728	2	1	1	3.48
US2005118820-A1	148.92	0	0	0	125728	16	32	5	4.65
US2005118821-A1	1074.88	0	0	0	139629	8	7	8	3.63
US2005118932-A1	625.001	0	0	0	38487.2	1	1	3	4.64
US2005118938-A1	623.553	0	0	0	1218.52	5	4	9	3.55
US2005124267-A1	984.553	0	0	0	4265.8	1	2	5	7.81
US2005130408-A1	34.0402	0	0	0	193100	3	2	2	4.34
US2005136590-A1	459.887	0	0	0	21101.1	3	4	2	3.06
US2005136670-A1	814.546	0	0	0	129256	7	5	9	6.04
US2005136671-A1	491.054	0	0	0	61758.6	10	6	10	3.09
US2005136804-A1	1122.94	0	0	0	124730	3	2	2	5.55
US2005136806-A1	223.67	0	0	0	731.99	12	17	4	6.37
US2005142782-A1	42.0444	0	0	0	13.4333	2	4	4	1.55
US2005142807-A1	519.374	0	0	0	618790	4	2	2	2.51
US2005142829-A1	34.3812	0	0	0	26540.5	5	4	4	2.28
US2005142867-A1	0.666667	0	0	0	0	5	4	2	1.14
US2005142882-A1	696.553	0	0	0	10866.3	10	15	11	3.77
US2005142987-A1	373.806	0	0	0	11461.1	5	4	5	2.22
US2005142988-A1	320.317	0	0	0	1886.38	3	3	2	3.07
US2005142991-A1	74.9816	0	0	0	26085.4	10	7	12	1.53
US2005142996-A1	9.74682	0	0	0	310825	8	12	10	2.01
US2005146728-A1	661.271	0	0	0	169038	2	2	2	2.57
US2005148185-A1	149.717	0	0	0	169.327	13	16	13	2.07
US2005148290-A1	273.835	0	0	0	261695	14	14	4	3.41
US2005150172-A1	25.5074	0	0	0	52628.2	10	4	3	1.69
US2005150173-A1	940.013	0	0	0	110658	9	16	5	2.84
US2005150598-A1	1266.53	0	0	0	12389.3	11	16	4	2.27
US2005150599-A1	696.909	0	0	0	2769.56	7	7	2	6.41
US2005153555-A1	1030.06	0	0	0	170801	2	2	2	3.82
US2005153561-A1	89.2397	0	0	0	118.88	9	6	1	1.81
US2005153635-A1	223.646	0	0	0	731.758	11	12	3	4.68
US2005157308-A1	33.6461	0	0	0	526.208	1	1	2	1.35
US2005159082-A1	116.809	0	0	0	8898.57	21	27	12	3.48
US2005159083-A1	346.988	0	0	0	29140.4	1	2	5	2.71
US2005159086-A1	984.884	0	0	0	198107	3	2	2	1.88
US2005159089-A1	2259.2	0	0	0	15548	6	8	13	1.5
US2005164613-A1	815.543	0	0	0	20897.7	4	2	4	3.75
US2005167048-A1	27.4222	0	0	0	3905.93	4	2	1	1.17
US2005170563-A1	25.9708	0	0	0	4.25	5	4	7	1.58
US2005170749-A1	1762.71	0	0	0	3819.33	6	12	11	4.34
US2005170750-A1	26.2193	0	0	0	48184.3	1	1	2	1.82
US2005170751-A1	9.86319	0	0	0	388479	2	2	1	1.24
US2005170757-A1	555.678	0	0	0	44831.7	7	13	10	9.36
US2005170760-A1	228.191	0	0	0	383215	1	1	6	4.91
US2005171224-A1	0	0	0	0	251658	14	13	9	1
US2005171225-A1	184.304	0	0	0	10284.5	2	2	2	1.79
US2005173669-A1	736.384	0	0	0	259525	13	18	3	2.29
US2005176251-A1	64.1368	0	0	0	314786	7	5	4	1.61
US2005178742-A1	75.639	0	0	0	464124	4	2	3	1.52
US2005181708-A1	2843.96	0	0	0	26780.4	3	2	2	5.92
US2005181709-A1	460.786	0	0	0	4265.67	1	2	5	3.74
US2005185180-A1	401.912	0	0	0	62111.2	4	1	3	4.5
US2005186891-A1	2621.92	0	0	0	119788	27	14	7	4.74
US2005189065-A1	14.8816	0	0	0	418107	10	9	12	1.68
US2005191823-A1	1029.32	0	0	0	5145.27	11	11	10	4.25
US2005191858-A1	2010.06	0	0	0	17569.6	6	2	5	2.65
US2005191945-A1	208.888	0	0	0	87965	2	2	5	7.63
US2005194562-A1	461.097	0	0	0	412655	8	5	7	1.62
US2005196965-A1	187.693	0	0	0	118.841	5	4	7	2.42
US2005197045-A1	89.238	0	0	0	22343	1	1	4	2.39
US2005197046-A1	939.962	0	0	0	2845.17	7	7	5	4.35
US2005197050-A1	65.3937	0	0	0	540227	12	16	3	1.45
US2005197266-A1	696.675	0	0	0	9165.76	17	15	8	2.5
US2005202676-A1	556.64	0	0	0	44828.2	15	14	4	2.19
US2005202677-A1	4270.11	0	0	0	4554.68	1	1	4	6
US2005204639-A1	0	0	0	0	54921.6	5	13	6	1
US2005205207-A1	696.99	0	0	0	28905.7	4	2	3	3.31
US2005205520-A1	814.592	0	0	0	4941.5	4	3	3	2.24
US2005205837-A1	0	0	0	0	54921.3	7	7	5	1
US2005208761-A1	1214.63	0	0	0	227439	6	12	6	4.08
US2005208876-A1	1647.19	0	0	0	14868.4	5	6	4	3.68
US2005208880-A1	775.77	0	0	0	12864.9	5	3	6	2.42
US2005208881-A1	249.563	0	0	0	265326	1	2	1	1.8
US2005208882-A1	271.067	0	0	0	132.531	4	8	8	3.11
US2005211377-A1	249.388	0	0	0	113489	10	10	2	5
US2005211951-A1	735.251	0	0	0	170788	4	2	4	4.35
US2005211952-A1	0.5	0	0	0	0	9	5	6	1.13
US2005215060-A1	1314.42	0	0	0	200625	9	17	8	4.26
US2005215180-A1	117.189	0	0	0	56262.3	3	2	2	1.95
US2005215181-A1	102.644	0	0	0	1172.7	2	4	2	1.53
US2005215183-A1	0	0	0	0	122234	1	1	2	1
US2005221615-A1	203.864	0	0	0	166.738	5	7	7	2.43
US2005221736-A1	1764.75	0	0	0	20901.4	1	1	1	6.11
US2005227471-A1	1076.62	0	0	0	6322.61	4	3	5	6.16
US2005227489-A1	1269.66	0	0	0	235617	9	14	10	4.58
US2005227490-A1	697.948	0	0	0	523.51	10	8	5	3.25
US2005227491-A1	292.47	0	0	0	210249	14	38	22	2.56
US2005227587-A1	696.613	0	0	0	16279.8	4	4	3	4.7
US2005229369-A1	552.954	0	0	0	361637	2	2	2	3.03
US2005233564-A1	0.5	0	0	0	0	7	4	3	1.12
US2005236368-A1	205.989	0	0	0	17195.4	8	3	2	1.81
US2005239283-A1	2.62821	0	0	0	26782.8	9	7	9	1.14
US2005239289-A1	431.297	0	0	0	41024.8	2	1	5	2.42
US2005245169-A1	460.739	0	0	0	2921.51	3	4	7	4.27
US2005245171-A1	590.658	0	0	0	49117.8	13	13	4	6.34
US2005245174-A1	228.469	0	0	0	15210.8	3	4	6	2.48
US2005245181-A1	2204.79	0	0	0	78577.9	2	2	1	4.72
US2005247675-A1	661.415	0	0	0	11769.9	2	1	1	4.93
US2005250331-A1	814.304	0	0	0	11312.2	5	2	6	2.05
US2005250333-A1	491.439	0	0	0	4088.63	4	2	2	1.32
US2005250423-A1	319.604	0	0	0	24951.9	6	11	8	6.17
US2005250431-A1	75.497	0	0	0	402719	7	10	4	1.72
US2005252092-A1	224.005	0	0	0	2548.7	8	10	7	3.97
US2005254051-A1	9.09524	0	0	0	0.967742	2	4	5	1.13
US2005255794-A1	399.69	0	0	0	747202	15	22	12	2.5
US2005260922-A1	491.415	0	0	0	122735	3	4	3	2.73
US2005260929-A1	0	0	0	0	98323.9	5	6	3	1
US2005260933-A1	429.466	0	0	0	1818.32	2	2	8	6.69
US2005260936-A1	591.017	0	0	0	10865.5	1	1	3	3.76
US2005266226-A1	555.675	0	0	0	914590	6	3	4	3.18
US2005266688-A1	2204.19	0	0	0	574032	3	2	2	4.16
US2005269212-A1	347.264	0	0	0	79381.4	3	2	4	4.15
US2005269295-A1	295.592	0	0	0	249544	16	32	5	3.66
US2005274080-A1	522.806	0	0	0	29875.2	5	9	2	7.84
US2005276979-A1	31.686	0	0	0	5761.02	4	2	3	2.53
US2005277372-A1	18.9774	0	0	0	42756.2	2	2	2	1.71
US2005282371-A1	626.329	0	0	0	128747	1	2	1	1.38
US2005282472-A1	1425.91	0	0	0	432881	1	1	1	4.45
US2005282475-A1	227.648	0	0	0	7864.17	3	3	3	2.62
US2005282479-A1	271.581	0	0	0	86715.5	9	12	9	6.42
US2005284528-A1	982.213	0	0	0	5039.22	2	2	1	4.3
US2005287929-A1	272.371	0	0	0	567600	6	2	1	1.88
US2005287932-A1	75.7389	0	0	0	22355.4	1	1	2	2.1
US2006000151-A1	345.604	0	0	0	142277	10	8	9	3.53
US2006000808-A1	52.1989	0	0	0	75832	9	5	2	1.6
US2006003671-A1	346.87	0	0	0	899.02	2	2	13	1.62
US2006003678-A1	13.6333	0	0	0	1.83333	2	2	1	1.38
US2006009129-A1	1947.8	0	0	0	286122	9	12	3	6.58
US2006009131-A1	697.827	0	0	0	139620	2	2	1	2.03
US2006010781-A1	857.343	0	0	0	6662.14	8	15	3	2.77
US2006019583-A1	401.603	0	0	0	2480.98	9	12	8	3.17
US2006019584-A1	459.509	0	0	0	3309.14	7	2	4	2.97
US2006019586-A1	556.906	0	0	0	189997	3	2	4	2.43
US2006021972-A1	167.685	0	0	0	157051	9	9	10	4.03
US2006024908-A1	658.962	0	0	0	940.311	11	17	8	2.97
US2006027533-A1	400.832	0	0	0	1320.85	3	1	1	3.28
US2006030241-A1	1123.1	0	0	0	39885.5	2	2	5	6.35
US2006030503-A1	321.036	0	0	0	36570	4	4	6	1.85
US2006032146-A1	897.269	0	0	0	142281	5	3	6	3.66
US2006032149-A1	223.914	0	0	0	6891.17	6	13	5	3.8
US2006035445-A1	658.754	0	0	0	939.95	11	17	8	2.57
US2006037699-A1	2.63333	0	0	0	397335	13	23	15	1.25
US2006040595-A1	19.296	0	0	0	42755.6	10	16	7	1.29
US2006046490-A1	2620.93	0	0	0	33918.1	2	2	5	5.64
US2006046491-A1	320.491	0	0	0	1372.61	6	10	3	2.05
US2006046617-A1	0.5	0	0	0	0	6	10	5	1.21
US2006049143-A1	227.034	0	0	0	104627	12	13	6	2.66
US2006052037-A1	1589.97	0	0	0	52304.2	10	7	3	2.58
US2006060568-A1	19.3833	0	0	0	80583	9	9	10	1.47
US2006060974-A1	2267.06	0	0	0	212192	7	10	5	3.76
US2006063469-A1	492.44	0	0	0	308470	3	2	3	2.29
US2006073769-A1	75.2098	0	0	0	76.3036	7	3	3	1.68
US2006073773-A1	775.366	0	0	0	36300.4	1	1	2	3.9
US2006075686-A1	344.621	0	0	0	3731.82	11	15	7	2.86
US2006075688-A1	52.3652	0	0	0	75831.6	8	5	3	1.58
US2006076317-A1	13.5049	0	0	0	80170.3	11	16	4	1.41
US2006079007-A1	4363.99	0	0	0	29148.1	1	1	1	9.6
US2006079092-A1	43.5984	0	0	0	73121.8	8	20	9	2.13
US2006079159-A1	64.6841	0	0	0	291437	2	1	2	1.59
US2006080896-A1	8.28333	0	0	0	75830	6	12	7	1.41
US2006082000-A1	206.176	0	0	0	1427.52	2	2	3	3.74
US2006084270-A1	1646.94	0	0	0	5351.22	9	16	6	4.07
US2006084365-A1	1589.56	0	0	0	222739	13	14	3	3.77
US2006088976-A1	661.368	0	0	0	255226	3	2	1	7.84
US2006088999-A1	1122.78	0	0	0	196849	1	1	1	3.34
US2006089092-A1	589.148	0	0	0	73119.5	1	2	1	4.08
US2006089093-A1	1532.62	0	0	0	1.07673e+06	13	4	4	2.18
US2006089094-A1	1425.28	0	0	0	246009	11	4	4	2.77
US2006090402-A1	41.0813	0	0	0	72364.4	6	9	6	2.11
US2006094338-A1	272.179	0	0	0	1375.13	4	4	3	3.13
US2006094343-A1	272.361	0	0	0	23844.6	7	9	3	3.13
US2006099807-A1	775.386	0	0	0	33914.1	7	9	4	3.07
US2006099891-A1	816.4	0	0	0	374506	11	7	5	4.39
US2006105678-A1	2270.96	0	0	0	56266.2	10	10	6	4.5
US2006110488-A1	698.241	0	0	0	173721	18	11	7	3.41
US2006110924-A1	345.601	0	0	0	142277	9	13	11	3.67
US2006111024-A1	345.853	0	0	0	142277	7	3	3	2.69
US2006112971-A1	590.974	0	0	0	40459.8	4	3	2	3.02
US2006113283-A1	401.307	0	0	0	125726	7	10	2	8.04
US2006115986-A1	895.954	0	0	0	1170.12	13	16	5	3.34
US2006116054-A1	344.522	0	0	0	3731.56	11	15	7	2.56
US2006116056-A1	223.764	0	0	0	731.616	12	17	4	3.6
US2006116059-A1	431.242	0	0	0	84641.2	11	23	8	3.88
US2006118525-A1	428.893	0	0	0	430.402	3	2	2	3.18
US2006118760-A1	0	0	0	0	122233	4	4	5	1
US2006121837-A1	2137.5	0	0	0	20087.8	5	2	2	3.74
US2006124594-A1	897.841	0	0	0	72372.5	7	3	5	6.68
US2006125133-A1	89.2252	0	0	0	456438	2	2	6	1.59
US2006128153-A1	206.215	0	0	0	14184.1	3	2	2	1.85
US2006128276-A1	2254.61	0	0	0	15543	6	7	8	1.25
US2006128286-A1	0	0	0	0	113973	8	6	4	1
US2006131273-A1	696.64	0	0	0	936345	18	23	15	4.07
US2006134908-A1	1585.53	0	0	0	287626	10	8	10	4.01
US2006134915-A1	228.264	0	0	0	59312.6	6	10	6	1.32
US2006135040-A1	698.641	0	0	0	32112.3	10	9	7	3.27
US2006135045-A1	273.588	0	0	0	254516	13	8	9	1.66
US2006135046-A1	1703.8	0	0	0	5452.38	2	2	5	5.55
US2006138086-A1	1532.9	0	0	0	2009.35	14	9	12	3.72
US2006141791-A1	1269.27	0	0	0	237678	3	4	3	3.67
US2006141913-A1	1074.59	0	0	0	292200	1	2	1	3.05
US2006148261-A1	1425.41	0	0	0	187552	7	10	5	5.74
US2006148383-A1	697.227	0	0	0	956987	18	23	15	6.01
US2006148385-A1	774.29	0	0	0	10287.8	2	2	2	7.05
US2006148391-A1	295.196	0	0	0	319561	14	38	17	3.99
US2006148392-A1	524.129	0	0	0	317963	14	38	17	3.17
US2006148393-A1	295.195	0	0	0	319561	14	38	17	3.53
US2006151110-A1	1220.06	0	0	0	256658	3	2	2	5.44
US2006154568-A1	102.5	0	0	0	602205	6	5	3	2.08
US2006154572-A1	0	0	0	0	0	2	1	1	1
US2006154574-A1	400.179	0	0	0	96997	8	13	12	7.5
US2006156635-A1	371.839	0	0	0	10865.9	10	10	11	3.79
US2006157450-A1	150.281	0	0	0	11768.2	4	1	4	1.78
US2006160474-A1	555.605	0	0	0	82994.4	6	4	4	2.46
US2006160479-A1	555.45	0	0	0	75821.4	3	2	1	3.87
US2006163530-A1	348.661	1.66667	0	2.4697	342337	4	2	2	1.65
US2006166487-A1	1478.4	0	0	0	60003.7	2	2	1	2.83
US2006166503-A1	1075.94	0	0	0	3732.78	19	16	10	3.09
US2006172478-A1	0	0	0	0	0	5	6	3	1
US2006172664-A1	625.41	0	0	0	364197	3	2	1	3.66
US2006178095-A1	187.992	0	0	0	701.135	11	11	5	2.03
US2006178099-A1	737.324	0	0	0	325173	6	2	3	5.6
US2006180788-A1	1946.39	0	0	0	345661	9	2	1	4.85
US2006183334-A1	1423.77	0	0	0	199368	3	1	1	2.15
US2006185986-A1	431.1	0	0	0	102809	1	1	1	4.72
US2006186372-A1	116.675	0	0	0	17560.2	16	32	5	2.71
US2006186373-A1	225.525	0	0	0	116.056	15	17	9	2.78
US2006189256-A1	77.2294	0	0	0	121737	4	2	2	1.1
US2006189259-A1	43.2604	0	0	0	118301	3	2	2	1.44
US2006189264-A1	2009.21	0	0	0	28190	2	2	3	6.2
US2006191473-A1	1218.98	0	0	0	10431.2	8	2	2	2.63
US2006194520-A1	19.9414	0	0	0	25623.9	18	21	5	1.89
US2006194521-A1	457.2	0	0	0	1318.96	12	17	10	4.09
US2006196778-A1	0	0	0	0	1.49381e+06	6	4	9	1
US2006197054-A1	102.484	0	0	0	228120	16	32	5	2.72
US2006197249-A1	206.666	0	0	0	117.821	2	2	5	2.5
US2006197619-A1	8.84524	0	0	0	2.16667	3	3	3	1.48
US2006198992-A1	1269.71	0	0	0	41883.6	3	2	5	3.17
US2006199473-A1	986.068	0	0	0	85055.7	6	6	7	2.79
US2006199474-A1	521.133	0	0	0	552784	4	2	2	1.72
US2006199479-A1	1123.16	0	0	0	112532	12	28	9	4.29
US2006201914-A1	2.69737	1.66667	0	0	0	11	11	3	1.57
US2006202384-A1	43.3214	0	0	0	101002	16	8	8	1.58
US2006205217-A1	623.339	0	0	0	1218.22	3	1	1	3.46
US2006205218-A1	522.638	0	0	0	29874.8	9	5	4	5.57
US2006205219-A1	0	0	0	0	0	8	5	6	1
US2006207188-A1	224.547	0	0	0	1267.86	3	7	17	3.04
US2006207635-A1	0	0	0	0	196846	3	2	2	1
US2006211157-A1	401.17	0	0	0	662.998	3	3	2	3.4
US2006211250-A1	53.5902	0	0	0	1588.33	3	2	1	1.35
US2006211349-A1	102.899	0	0	0	104.053	1	1	1	1.33
US2006213869-A1	34.1397	0	0	0	27.231	6	2	2	1.15
US2006216935-A1	0	0	0	0	265327	9	4	2	1
US2006217049-A1	228.867	0	0	0	1.01598e+06	2	2	2	1.83
US2006219662-A1	520.727	0	0	0	31360	9	7	3	4.63
US2006223319-A1	294.214	0	0	0	399.804	6	4	3	1.92
US2006223424-A1	554.924	0	0	0	752103	3	2	4	2.61
US2006223425-A1	167.914	0	0	0	1826.4	9	17	4	1.78
US2006226123-A1	1372.48	0	0	0	75060.7	4	1	1	2.62
US2006228991-A1	940.359	0	0	0	272653	9	4	4	3.5
US2006229000-A1	8.8477	0	0	0	106469	10	10	4	1.37
US2006229002-A1	116.024	0	0	0	53.1853	20	14	10	2.54
US2006234604-A1	736.802	0	0	0	392023	2	2	1	2.04
US2006249252-A1	625.338	0	0	0	563351	2	1	1	4.5
US2006252266-A1	296.854	0	0	0	45131.6	3	1	4	3.68
US2006252267-A1	736.516	0	0	0	34700.6	3	1	5	2.36
US2006252268-A1	625.611	0	0	0	563351	4	2	2	6.09
US2006252349-A1	1825.66	0	0	0	22783.6	2	2	3	7.27
US2006252350-A1	1647.41	0	0	0	142293	3	1	1	5.33
US2006254053-A1	940.599	0	0	0	492.124	3	2	1	2.82
US2006254706-A1	1533.02	0	0	0	1.25368e+06	2	2	4	2.23
US2006254715-A1	1534.28	0	0	0	15042	5	9	4	3.08
US2006255016-A1	3071.38	0	0	0	201260	2	1	1	2.5
US2006258158-A1	1883.77	0	0	0	3820.2	1	1	1	4.29
US2006258267-A1	297.093	0	0	0	51339.5	6	11	6	2.34
US2006258269-A1	698.377	0	0	0	899.222	4	2	1	2.67
US2006264052-A1	736.232	0	0	0	19294.9	5	2	2	2.99
US2006270228-A1	1478.57	0	0	0	10868.2	2	1	1	2.56
US2006270235-A1	555.584	0	0	0	368485	11	13	10	2.26
US2006270237-A1	117.721	0	0	0	42172.7	3	2	2	1.61
US2006270322-A1	1369.29	0	0	0	1318.75	11	12	2	4.27
US2006270325-A1	3148.84	0	0	0	26547.6	8	8	4	2.04
US2006270329-A1	26.6914	0	0	0	87126.1	4	3	1	1.71
[truncated: 3,622 more rows]

## Sheet: Fig 2
x1	variable	value
1	degree	1
2	degree	1
3	degree	0.858491
4	degree	0.830189
5	degree	0.783019
6	degree	0.773585
7	degree	0.707547
8	degree	0.707547
9	degree	0.669811
10	degree	0.660377
11	degree	0.632075
12	degree	0.632075
13	degree	0.613208
14	degree	0.603774
15	degree	0.575472
16	degree	0.575472
17	degree	0.575472
18	degree	0.566038
19	degree	0.566038
20	degree	0.54717
21	degree	0.537736
22	degree	0.537736
23	degree	0.537736
24	degree	0.528302
25	degree	0.518868
26	degree	0.518868
27	degree	0.509434
28	degree	0.5
29	degree	0.5
30	degree	0.5
31	degree	0.490566
32	degree	0.490566
33	degree	0.490566
34	degree	0.490566
35	degree	0.481132
36	degree	0.471698
37	degree	0.471698
38	degree	0.462264
39	degree	0.462264
40	degree	0.45283
41	degree	0.45283
42	degree	0.443396
43	degree	0.443396
44	degree	0.443396
45	degree	0.443396
46	degree	0.433962
47	degree	0.433962
48	degree	0.433962
49	degree	0.433962
50	degree	0.424528
51	degree	0.424528
52	degree	0.424528
53	degree	0.424528
54	degree	0.424528
55	degree	0.415094
56	degree	0.415094
57	degree	0.415094
58	degree	0.415094
59	degree	0.415094
60	degree	0.415094
61	degree	0.415094
62	degree	0.415094
63	degree	0.40566
64	degree	0.40566
65	degree	0.396226
66	degree	0.396226
67	degree	0.396226
68	degree	0.396226
69	degree	0.386792
70	degree	0.386792
71	degree	0.386792
72	degree	0.386792
73	degree	0.386792
74	degree	0.386792
75	degree	0.386792
76	degree	0.377358
77	degree	0.377358
78	degree	0.377358
79	degree	0.377358
80	degree	0.367925
81	degree	0.367925
82	degree	0.367925
83	degree	0.367925
84	degree	0.367925
85	degree	0.367925
86	degree	0.367925
87	degree	0.367925
88	degree	0.367925
89	degree	0.367925
90	degree	0.358491
91	degree	0.358491
92	degree	0.358491
93	degree	0.358491
94	degree	0.358491
95	degree	0.358491
96	degree	0.358491
97	degree	0.349057
98	degree	0.349057
99	degree	0.349057
100	degree	0.349057
101	degree	0.349057
102	degree	0.349057
103	degree	0.349057
104	degree	0.349057
105	degree	0.349057
106	degree	0.349057
107	degree	0.339623
108	degree	0.339623
109	degree	0.339623
110	degree	0.339623
111	degree	0.339623
112	degree	0.339623
113	degree	0.330189
114	degree	0.330189
115	degree	0.330189
116	degree	0.330189
117	degree	0.330189
118	degree	0.320755
119	degree	0.320755
120	degree	0.320755
121	degree	0.320755
122	degree	0.320755
123	degree	0.320755
124	degree	0.320755
125	degree	0.320755
126	degree	0.320755
127	degree	0.320755
128	degree	0.320755
129	degree	0.320755
130	degree	0.320755
131	degree	0.320755
132	degree	0.320755
133	degree	0.320755
134	degree	0.320755
135	degree	0.320755
136	degree	0.311321
137	degree	0.311321
138	degree	0.311321
139	degree	0.311321
140	degree	0.311321
141	degree	0.311321
142	degree	0.311321
143	degree	0.311321
144	degree	0.311321
145	degree	0.311321
146	degree	0.311321
147	degree	0.311321
148	degree	0.311321
149	degree	0.311321
150	degree	0.311321
151	degree	0.311321
152	degree	0.311321
153	degree	0.311321
154	degree	0.311321
155	degree	0.311321
156	degree	0.311321
157	degree	0.311321
158	degree	0.311321
159	degree	0.311321
160	degree	0.311321
161	degree	0.301887
162	degree	0.301887
163	degree	0.301887
164	degree	0.301887
165	degree	0.301887
166	degree	0.301887
167	degree	0.301887
168	degree	0.301887
169	degree	0.301887
170	degree	0.301887
171	degree	0.301887
172	degree	0.292453
173	degree	0.292453
174	degree	0.292453
175	degree	0.292453
176	degree	0.292453
177	degree	0.292453
178	degree	0.292453
179	degree	0.292453
180	degree	0.292453
181	degree	0.292453
182	degree	0.292453
183	degree	0.292453
184	degree	0.292453
185	degree	0.292453
186	degree	0.292453
187	degree	0.292453
188	degree	0.283019
189	degree	0.283019
190	degree	0.283019
191	degree	0.283019
192	degree	0.283019
193	degree	0.283019
194	degree	0.283019
195	degree	0.283019
196	degree	0.283019
197	degree	0.283019
198	degree	0.283019
199	degree	0.283019
200	degree	0.283019
201	degree	0.283019
202	degree	0.283019
203	degree	0.283019
204	degree	0.283019
205	degree	0.283019
206	degree	0.283019
207	degree	0.283019
208	degree	0.283019
209	degree	0.273585
210	degree	0.273585
211	degree	0.273585
212	degree	0.273585
213	degree	0.273585
214	degree	0.273585
215	degree	0.273585
216	degree	0.273585
217	degree	0.273585
218	degree	0.273585
219	degree	0.273585
220	degree	0.273585
221	degree	0.273585
222	degree	0.273585
223	degree	0.273585
224	degree	0.273585
225	degree	0.273585
226	degree	0.273585
227	degree	0.273585
228	degree	0.273585
229	degree	0.273585
230	degree	0.273585
231	degree	0.273585
232	degree	0.273585
233	degree	0.273585
234	degree	0.273585
235	degree	0.273585
236	degree	0.273585
237	degree	0.264151
238	degree	0.264151
239	degree	0.264151
240	degree	0.264151
241	degree	0.264151
242	degree	0.264151
243	degree	0.264151
244	degree	0.264151
245	degree	0.264151
246	degree	0.264151
247	degree	0.264151
248	degree	0.264151
249	degree	0.264151
250	degree	0.264151
251	degree	0.264151
252	degree	0.264151
253	degree	0.264151
254	degree	0.264151
255	degree	0.264151
256	degree	0.264151
257	degree	0.264151
258	degree	0.264151
259	degree	0.264151
260	degree	0.264151
261	degree	0.264151
262	degree	0.264151
263	degree	0.264151
264	degree	0.264151
265	degree	0.264151
266	degree	0.264151
267	degree	0.264151
268	degree	0.264151
269	degree	0.264151
270	degree	0.264151
271	degree	0.264151
272	degree	0.264151
273	degree	0.264151
274	degree	0.264151
275	degree	0.264151
276	degree	0.254717
277	degree	0.254717
278	degree	0.254717
279	degree	0.254717
280	degree	0.254717
281	degree	0.254717
282	degree	0.254717
283	degree	0.254717
284	degree	0.254717
285	degree	0.254717
286	degree	0.254717
287	degree	0.254717
288	degree	0.254717
289	degree	0.254717
290	degree	0.254717
291	degree	0.254717
292	degree	0.254717
293	degree	0.254717
294	degree	0.254717
295	degree	0.254717
296	degree	0.254717
297	degree	0.254717
298	degree	0.254717
299	degree	0.254717
300	degree	0.254717
301	degree	0.254717
302	degree	0.254717
303	degree	0.254717
304	degree	0.254717
305	degree	0.254717
306	degree	0.254717
307	degree	0.254717
308	degree	0.254717
309	degree	0.254717
310	degree	0.254717
311	degree	0.254717
312	degree	0.254717
313	degree	0.254717
314	degree	0.254717
315	degree	0.254717
316	degree	0.254717
317	degree	0.254717
318	degree	0.254717
319	degree	0.254717
320	degree	0.254717
321	degree	0.254717
322	degree	0.254717
323	degree	0.254717
324	degree	0.245283
325	degree	0.245283
326	degree	0.245283
327	degree	0.245283
328	degree	0.245283
329	degree	0.245283
330	degree	0.245283
331	degree	0.245283
332	degree	0.245283
333	degree	0.245283
334	degree	0.245283
335	degree	0.245283
336	degree	0.245283
337	degree	0.245283
338	degree	0.245283
339	degree	0.245283
340	degree	0.245283
341	degree	0.245283
342	degree	0.245283
343	degree	0.245283
344	degree	0.245283
345	degree	0.245283
346	degree	0.245283
347	degree	0.245283
348	degree	0.245283
349	degree	0.245283
350	degree	0.245283
351	degree	0.245283
352	degree	0.245283
353	degree	0.245283
354	degree	0.245283
355	degree	0.245283
356	degree	0.245283
357	degree	0.245283
358	degree	0.245283
359	degree	0.245283
360	degree	0.245283
361	degree	0.245283
362	degree	0.245283
363	degree	0.245283
364	degree	0.245283
365	degree	0.245283
366	degree	0.245283
367	degree	0.245283
368	degree	0.245283
369	degree	0.245283
370	degree	0.235849
371	degree	0.235849
372	degree	0.235849
373	degree	0.235849
374	degree	0.235849
375	degree	0.235849
376	degree	0.235849
377	degree	0.235849
378	degree	0.235849
379	degree	0.235849
380	degree	0.235849
381	degree	0.235849
382	degree	0.235849
383	degree	0.235849
384	degree	0.235849
385	degree	0.235849
386	degree	0.235849
387	degree	0.235849
388	degree	0.235849
389	degree	0.235849
390	degree	0.235849
391	degree	0.235849
392	degree	0.235849
393	degree	0.235849
394	degree	0.235849
395	degree	0.235849
396	degree	0.235849
397	degree	0.235849
398	degree	0.235849
399	degree	0.235849
400	degree	0.235849
401	degree	0.235849
402	degree	0.235849
403	degree	0.235849
404	degree	0.235849
405	degree	0.235849
406	degree	0.235849
407	degree	0.235849
408	degree	0.235849
409	degree	0.226415
410	degree	0.226415
411	degree	0.226415
412	degree	0.226415
413	degree	0.226415
414	degree	0.226415
415	degree	0.226415
416	degree	0.226415
417	degree	0.226415
418	degree	0.226415
419	degree	0.226415
420	degree	0.226415
421	degree	0.226415
422	degree	0.226415
423	degree	0.226415
424	degree	0.226415
425	degree	0.226415
426	degree	0.226415
427	degree	0.226415
428	degree	0.226415
429	degree	0.226415
430	degree	0.226415
431	degree	0.226415
432	degree	0.226415
433	degree	0.226415
434	degree	0.226415
435	degree	0.226415
436	degree	0.226415
437	degree	0.226415
438	degree	0.226415
439	degree	0.226415
440	degree	0.226415
441	degree	0.226415
442	degree	0.226415
443	degree	0.226415
444	degree	0.226415
445	degree	0.226415
446	degree	0.226415
447	degree	0.226415
448	degree	0.226415
449	degree	0.226415
450	degree	0.226415
451	degree	0.226415
452	degree	0.226415
453	degree	0.226415
454	degree	0.226415
455	degree	0.226415
456	degree	0.226415
457	degree	0.226415
458	degree	0.226415
459	degree	0.226415
460	degree	0.226415
461	degree	0.226415
462	degree	0.226415
463	degree	0.226415
464	degree	0.226415
465	degree	0.226415
466	degree	0.226415
467	degree	0.226415
468	degree	0.226415
469	degree	0.226415
470	degree	0.226415
471	degree	0.226415
472	degree	0.216981
473	degree	0.216981
474	degree	0.216981
475	degree	0.216981
476	degree	0.216981
477	degree	0.216981
478	degree	0.216981
479	degree	0.216981
480	degree	0.216981
481	degree	0.216981
482	degree	0.216981
483	degree	0.216981
484	degree	0.216981
485	degree	0.216981
486	degree	0.216981
487	degree	0.216981
488	degree	0.216981
489	degree	0.216981
490	degree	0.216981
491	degree	0.216981
492	degree	0.216981
493	degree	0.216981
494	degree	0.216981
495	degree	0.216981
496	degree	0.216981
497	degree	0.216981
498	degree	0.216981
499	degree	0.216981
500	degree	0.216981
501	degree	0.216981
502	degree	0.216981
503	degree	0.216981
504	degree	0.216981
505	degree	0.216981
506	degree	0.216981
507	degree	0.216981
508	degree	0.216981
509	degree	0.216981
510	degree	0.216981
511	degree	0.216981
512	degree	0.216981
513	degree	0.207547
514	degree	0.207547
515	degree	0.207547
516	degree	0.207547
517	degree	0.207547
518	degree	0.207547
519	degree	0.207547
520	degree	0.207547
521	degree	0.207547
522	degree	0.207547
523	degree	0.207547
524	degree	0.207547
525	degree	0.207547
526	degree	0.207547
527	degree	0.207547
528	degree	0.207547
529	degree	0.207547
530	degree	0.207547
531	degree	0.207547
532	degree	0.207547
533	degree	0.207547
534	degree	0.207547
535	degree	0.207547
536	degree	0.207547
537	degree	0.207547
538	degree	0.207547
539	degree	0.207547
540	degree	0.207547
541	degree	0.207547
542	degree	0.207547
543	degree	0.207547
544	degree	0.207547
545	degree	0.207547
546	degree	0.207547
547	degree	0.207547
548	degree	0.207547
549	degree	0.207547
550	degree	0.207547
551	degree	0.207547
552	degree	0.207547
553	degree	0.207547
554	degree	0.207547
555	degree	0.207547
556	degree	0.207547
557	degree	0.207547
558	degree	0.207547
559	degree	0.207547
560	degree	0.207547
561	degree	0.207547
562	degree	0.207547
563	degree	0.207547
564	degree	0.207547
565	degree	0.207547
566	degree	0.207547
567	degree	0.207547
568	degree	0.207547
569	degree	0.207547
570	degree	0.207547
571	degree	0.207547
572	degree	0.207547
573	degree	0.207547
574	degree	0.198113
575	degree	0.198113
576	degree	0.198113
577	degree	0.198113
578	degree	0.198113
579	degree	0.198113
580	degree	0.198113
581	degree	0.198113
582	degree	0.198113
583	degree	0.198113
584	degree	0.198113
585	degree	0.198113
586	degree	0.198113
587	degree	0.198113
588	degree	0.198113
589	degree	0.198113
590	degree	0.198113
591	degree	0.198113
592	degree	0.198113
593	degree	0.198113
594	degree	0.198113
595	degree	0.198113
596	degree	0.198113
597	degree	0.198113
598	degree	0.198113
599	degree	0.198113
600	degree	0.198113
601	degree	0.198113
602	degree	0.198113
603	degree	0.198113
604	degree	0.198113
605	degree	0.198113
606	degree	0.198113
607	degree	0.198113
608	degree	0.198113
609	degree	0.198113
610	degree	0.198113
611	degree	0.198113
612	degree	0.198113
613	degree	0.198113
614	degree	0.198113
615	degree	0.198113
616	degree	0.198113
617	degree	0.198113
618	degree	0.198113
619	degree	0.198113
620	degree	0.198113
621	degree	0.198113
622	degree	0.198113
623	degree	0.198113
624	degree	0.198113
625	degree	0.198113
626	degree	0.198113
627	degree	0.198113
628	degree	0.198113
629	degree	0.198113
630	degree	0.198113
631	degree	0.198113
632	degree	0.198113
633	degree	0.198113
634	degree	0.198113
635	degree	0.198113
636	degree	0.198113
637	degree	0.198113
638	degree	0.198113
639	degree	0.198113
640	degree	0.198113
641	degree	0.198113
642	degree	0.198113
643	degree	0.198113
644	degree	0.198113
645	degree	0.198113
646	degree	0.188679
647	degree	0.188679
648	degree	0.188679
649	degree	0.188679
650	degree	0.188679
651	degree	0.188679
652	degree	0.188679
653	degree	0.188679
654	degree	0.188679
655	degree	0.188679
656	degree	0.188679
657	degree	0.188679
658	degree	0.188679
659	degree	0.188679
660	degree	0.188679
661	degree	0.188679
662	degree	0.188679
663	degree	0.188679
664	degree	0.188679
665	degree	0.188679
666	degree	0.188679
667	degree	0.188679
668	degree	0.188679
669	degree	0.188679
670	degree	0.188679
671	degree	0.188679
672	degree	0.188679
673	degree	0.188679
674	degree	0.188679
675	degree	0.188679
676	degree	0.188679
677	degree	0.188679
678	degree	0.188679
679	degree	0.188679
680	degree	0.188679
681	degree	0.188679
682	degree	0.188679
683	degree	0.188679
684	degree	0.188679
685	degree	0.188679
686	degree	0.188679
687	degree	0.188679
688	degree	0.188679
689	degree	0.188679
690	degree	0.188679
691	degree	0.188679
692	degree	0.188679
693	degree	0.188679
694	degree	0.188679
695	degree	0.188679
696	degree	0.188679
697	degree	0.188679
698	degree	0.188679
699	degree	0.188679
700	degree	0.188679
701	degree	0.188679
702	degree	0.188679
703	degree	0.188679
704	degree	0.188679
705	degree	0.188679
706	degree	0.188679
707	degree	0.188679
708	degree	0.188679
709	degree	0.188679
710	degree	0.188679
711	degree	0.188679
712	degree	0.188679
713	degree	0.188679
714	degree	0.188679
715	degree	0.188679
716	degree	0.188679
717	degree	0.188679
718	degree	0.188679
719	degree	0.188679
720	degree	0.188679
721	degree	0.188679
722	degree	0.188679
723	degree	0.188679
724	degree	0.188679
725	degree	0.188679
726	degree	0.188679
727	degree	0.188679
728	degree	0.188679
729	degree	0.188679
730	degree	0.188679
731	degree	0.188679
732	degree	0.188679
733	degree	0.188679
734	degree	0.188679
735	degree	0.188679
736	degree	0.188679
737	degree	0.188679
738	degree	0.179245
739	degree	0.179245
740	degree	0.179245
741	degree	0.179245
742	degree	0.179245
743	degree	0.179245
744	degree	0.179245
745	degree	0.179245
746	degree	0.179245
747	degree	0.179245
748	degree	0.179245
749	degree	0.179245
750	degree	0.179245
751	degree	0.179245
752	degree	0.179245
753	degree	0.179245
754	degree	0.179245
755	degree	0.179245
756	degree	0.179245
757	degree	0.179245
758	degree	0.179245
759	degree	0.179245
760	degree	0.179245
761	degree	0.179245
762	degree	0.179245
763	degree	0.179245
764	degree	0.179245
765	degree	0.179245
766	degree	0.179245
767	degree	0.179245
768	degree	0.179245
769	degree	0.179245
770	degree	0.179245
771	degree	0.179245
772	degree	0.179245
773	degree	0.179245
774	degree	0.179245
775	degree	0.179245
776	degree	0.179245
777	degree	0.179245
778	degree	0.179245
779	degree	0.179245
780	degree	0.179245
781	degree	0.179245
782	degree	0.179245
783	degree	0.179245
784	degree	0.179245
785	degree	0.179245
786	degree	0.179245
787	degree	0.179245
788	degree	0.179245
789	degree	0.179245
790	degree	0.179245
791	degree	0.179245
792	degree	0.179245
793	degree	0.179245
794	degree	0.179245
795	degree	0.179245
796	degree	0.179245
797	degree	0.179245
798	degree	0.179245
799	degree	0.179245
800	degree	0.179245
801	degree	0.179245
802	degree	0.179245
803	degree	0.179245
804	degree	0.179245
805	degree	0.179245
806	degree	0.179245
807	degree	0.179245
808	degree	0.179245
809	degree	0.179245
810	degree	0.179245
811	degree	0.179245
812	degree	0.179245
813	degree	0.179245
814	degree	0.179245
815	degree	0.179245
816	degree	0.179245
817	degree	0.179245
818	degree	0.179245
819	degree	0.179245
820	degree	0.179245
821	degree	0.179245
822	degree	0.179245
823	degree	0.179245
824	degree	0.179245
825	degree	0.179245
826	degree	0.179245
827	degree	0.179245
828	degree	0.179245
829	degree	0.179245
830	degree	0.179245
831	degree	0.179245
832	degree	0.179245
833	degree	0.179245
834	degree	0.179245
835	degree	0.179245
836	degree	0.169811
837	degree	0.169811
838	degree	0.169811
839	degree	0.169811
840	degree	0.169811
841	degree	0.169811
842	degree	0.169811
843	degree	0.169811
844	degree	0.169811
845	degree	0.169811
846	degree	0.169811
847	degree	0.169811
848	degree	0.169811
849	degree	0.169811
850	degree	0.169811
851	degree	0.169811
852	degree	0.169811
853	degree	0.169811
854	degree	0.169811
855	degree	0.169811
856	degree	0.169811
857	degree	0.169811
858	degree	0.169811
859	degree	0.169811
860	degree	0.169811
861	degree	0.169811
862	degree	0.169811
863	degree	0.169811
864	degree	0.169811
865	degree	0.169811
866	degree	0.169811
867	degree	0.169811
868	degree	0.169811
869	degree	0.169811
870	degree	0.169811
871	degree	0.169811
872	degree	0.169811
873	degree	0.169811
874	degree	0.169811
875	degree	0.169811
876	degree	0.169811
877	degree	0.169811
878	degree	0.169811
879	degree	0.169811
880	degree	0.169811
881	degree	0.169811
882	degree	0.169811
883	degree	0.169811
884	degree	0.169811
885	degree	0.169811
886	degree	0.169811
887	degree	0.169811
888	degree	0.169811
889	degree	0.169811
890	degree	0.169811
891	degree	0.169811
892	degree	0.169811
893	degree	0.169811
894	degree	0.169811
895	degree	0.169811
896	degree	0.169811
897	degree	0.169811
898	degree	0.169811
899	degree	0.169811
900	degree	0.169811
901	degree	0.169811
902	degree	0.169811
903	degree	0.169811
904	degree	0.169811
905	degree	0.169811
906	degree	0.169811
907	degree	0.169811
908	degree	0.169811
909	degree	0.169811
910	degree	0.169811
911	degree	0.169811
912	degree	0.169811
913	degree	0.169811
914	degree	0.169811
915	degree	0.169811
916	degree	0.169811
917	degree	0.169811
918	degree	0.169811
919	degree	0.169811
920	degree	0.169811
921	degree	0.169811
922	degree	0.169811
923	degree	0.169811
924	degree	0.169811
925	degree	0.169811
926	degree	0.169811
927	degree	0.169811
928	degree	0.169811
929	degree	0.169811
930	degree	0.169811
931	degree	0.169811
932	degree	0.169811
933	degree	0.169811
934	degree	0.169811
935	degree	0.169811
936	degree	0.169811
937	degree	0.169811
938	degree	0.169811
939	degree	0.169811
940	degree	0.169811
941	degree	0.169811
942	degree	0.169811
943	degree	0.169811
944	degree	0.169811
945	degree	0.169811
946	degree	0.169811
947	degree	0.169811
948	degree	0.169811
949	degree	0.169811
950	degree	0.169811
951	degree	0.169811
952	degree	0.169811
953	degree	0.169811
954	degree	0.169811
955	degree	0.160377
956	degree	0.160377
957	degree	0.160377
958	degree	0.160377
959	degree	0.160377
960	degree	0.160377
961	degree	0.160377
962	degree	0.160377
963	degree	0.160377
964	degree	0.160377
965	degree	0.160377
966	degree	0.160377
967	degree	0.160377
968	degree	0.160377
969	degree	0.160377
970	degree	0.160377
971	degree	0.160377
972	degree	0.160377
973	degree	0.160377
974	degree	0.160377
975	degree	0.160377
976	degree	0.160377
977	degree	0.160377
978	degree	0.160377
979	degree	0.160377
980	degree	0.160377
981	degree	0.160377
982	degree	0.160377
983	degree	0.160377
984	degree	0.160377
985	degree	0.160377
986	degree	0.160377
987	degree	0.160377
988	degree	0.160377
989	degree	0.160377
990	degree	0.160377
991	degree	0.160377
992	degree	0.160377
993	degree	0.160377
994	degree	0.160377
995	degree	0.160377
996	degree	0.160377
997	degree	0.160377
998	degree	0.160377
999	degree	0.160377
1000	degree	0.160377
1001	degree	0.160377
1002	degree	0.160377
1003	degree	0.160377
1004	degree	0.160377
1005	degree	0.160377
1006	degree	0.160377
1007	degree	0.160377
1008	degree	0.160377
1009	degree	0.160377
1010	degree	0.160377
1011	degree	0.160377
1012	degree	0.160377
1013	degree	0.160377
1014	degree	0.160377
1015	degree	0.160377
1016	degree	0.160377
1017	degree	0.160377
1018	degree	0.160377
1019	degree	0.160377
1020	degree	0.160377
1021	degree	0.160377
1022	degree	0.160377
1023	degree	0.160377
1024	degree	0.160377
1025	degree	0.160377
1026	degree	0.160377
1027	degree	0.160377
1028	degree	0.160377
1029	degree	0.160377
1030	degree	0.160377
1031	degree	0.160377
1032	degree	0.160377
1033	degree	0.160377
1034	degree	0.160377
1035	degree	0.160377
1036	degree	0.160377
1037	degree	0.160377
1038	degree	0.160377
1039	degree	0.160377
1040	degree	0.160377
1041	degree	0.160377
1042	degree	0.160377
1043	degree	0.160377
1044	degree	0.160377
1045	degree	0.160377
1046	degree	0.160377
1047	degree	0.160377
1048	degree	0.160377
1049	degree	0.160377
1050	degree	0.160377
1051	degree	0.160377
1052	degree	0.160377
1053	degree	0.160377
1054	degree	0.160377
1055	degree	0.160377
1056	degree	0.160377
1057	degree	0.160377
1058	degree	0.160377
1059	degree	0.160377
1060	degree	0.160377
1061	degree	0.160377
1062	degree	0.160377
1063	degree	0.160377
1064	degree	0.160377
1065	degree	0.160377
1066	degree	0.160377
1067	degree	0.160377
1068	degree	0.160377
1069	degree	0.160377
1070	degree	0.160377
1071	degree	0.160377
1072	degree	0.160377
1073	degree	0.160377
1074	degree	0.160377
1075	degree	0.160377
1076	degree	0.160377
1077	degree	0.160377
1078	degree	0.160377
1079	degree	0.160377
1080	degree	0.160377
1081	degree	0.160377
1082	degree	0.160377
1083	degree	0.160377
1084	degree	0.160377
1085	degree	0.160377
1086	degree	0.160377
1087	degree	0.160377
1088	degree	0.160377
1089	degree	0.160377
1090	degree	0.160377
1091	degree	0.150943
1092	degree	0.150943
1093	degree	0.150943
1094	degree	0.150943
1095	degree	0.150943
1096	degree	0.150943
1097	degree	0.150943
1098	degree	0.150943
1099	degree	0.150943
1100	degree	0.150943
1101	degree	0.150943
1102	degree	0.150943
1103	degree	0.150943
1104	degree	0.150943
1105	degree	0.150943
1106	degree	0.150943
1107	degree	0.150943
1108	degree	0.150943
1109	degree	0.150943
1110	degree	0.150943
1111	degree	0.150943
1112	degree	0.150943
1113	degree	0.150943
1114	degree	0.150943
1115	degree	0.150943
1116	degree	0.150943
1117	degree	0.150943
1118	degree	0.150943
1119	degree	0.150943
1120	degree	0.150943
1121	degree	0.150943
1122	degree	0.150943
1123	degree	0.150943
1124	degree	0.150943
1125	degree	0.150943
1126	degree	0.150943
1127	degree	0.150943
1128	degree	0.150943
1129	degree	0.150943
1130	degree	0.150943
1131	degree	0.150943
1132	degree	0.150943
1133	degree	0.150943
1134	degree	0.150943
1135	degree	0.150943
1136	degree	0.150943
1137	degree	0.150943
1138	degree	0.150943
1139	degree	0.150943
1140	degree	0.150943
1141	degree	0.150943
1142	degree	0.150943
1143	degree	0.150943
1144	degree	0.150943
1145	degree	0.150943
1146	degree	0.150943
1147	degree	0.150943
1148	degree	0.150943
1149	degree	0.150943
1150	degree	0.150943
1151	degree	0.150943
1152	degree	0.150943
1153	degree	0.150943
1154	degree	0.150943
1155	degree	0.150943
1156	degree	0.150943
1157	degree	0.150943
1158	degree	0.150943
1159	degree	0.150943
1160	degree	0.150943
1161	degree	0.150943
1162	degree	0.150943
1163	degree	0.150943
1164	degree	0.150943
1165	degree	0.150943
1166	degree	0.150943
1167	degree	0.150943
1168	degree	0.150943
1169	degree	0.150943
1170	degree	0.150943
1171	degree	0.150943
1172	degree	0.150943
1173	degree	0.150943
1174	degree	0.150943
1175	degree	0.150943
1176	degree	0.150943
1177	degree	0.150943
1178	degree	0.150943
1179	degree	0.150943
1180	degree	0.150943
1181	degree	0.150943
1182	degree	0.150943
1183	degree	0.150943
1184	degree	0.150943
1185	degree	0.150943
1186	degree	0.150943
1187	degree	0.150943
1188	degree	0.150943
1189	degree	0.150943
1190	degree	0.150943
1191	degree	0.150943
1192	degree	0.150943
1193	degree	0.150943
1194	degree	0.150943
1195	degree	0.150943
1196	degree	0.150943
1197	degree	0.150943
1198	degree	0.150943
1199	degree	0.150943
1200	degree	0.150943
1201	degree	0.150943
1202	degree	0.150943
1203	degree	0.150943
1204	degree	0.150943
1205	degree	0.150943
1206	degree	0.150943
1207	degree	0.150943
1208	degree	0.150943
1209	degree	0.150943
1210	degree	0.150943
1211	degree	0.150943
1212	degree	0.150943
1213	degree	0.150943
1214	degree	0.150943
1215	degree	0.150943
1216	degree	0.150943
1217	degree	0.150943
1218	degree	0.150943
1219	degree	0.150943
1220	degree	0.150943
1221	degree	0.150943
1222	degree	0.141509
1223	degree	0.141509
1224	degree	0.141509
1225	degree	0.141509
1226	degree	0.141509
1227	degree	0.141509
1228	degree	0.141509
1229	degree	0.141509
1230	degree	0.141509
1231	degree	0.141509
1232	degree	0.141509
1233	degree	0.141509
1234	degree	0.141509
1235	degree	0.141509
1236	degree	0.141509
1237	degree	0.141509
1238	degree	0.141509
1239	degree	0.141509
1240	degree	0.141509
1241	degree	0.141509
1242	degree	0.141509
1243	degree	0.141509
1244	degree	0.141509
1245	degree	0.141509
1246	degree	0.141509
1247	degree	0.141509
1248	degree	0.141509
1249	degree	0.141509
1250	degree	0.141509
1251	degree	0.141509
1252	degree	0.141509
1253	degree	0.141509
1254	degree	0.141509
1255	degree	0.141509
1256	degree	0.141509
1257	degree	0.141509
1258	degree	0.141509
1259	degree	0.141509
1260	degree	0.141509
1261	degree	0.141509
1262	degree	0.141509
1263	degree	0.141509
1264	degree	0.141509
1265	degree	0.141509
1266	degree	0.141509
1267	degree	0.141509
1268	degree	0.141509
1269	degree	0.141509
1270	degree	0.141509
1271	degree	0.141509
1272	degree	0.141509
1273	degree	0.141509
1274	degree	0.141509
1275	degree	0.141509
1276	degree	0.141509
1277	degree	0.141509
1278	degree	0.141509
1279	degree	0.141509
1280	degree	0.141509
1281	degree	0.141509
1282	degree	0.141509
1283	degree	0.141509
1284	degree	0.141509
1285	degree	0.141509
1286	degree	0.141509
1287	degree	0.141509
1288	degree	0.141509
1289	degree	0.141509
1290	degree	0.141509
1291	degree	0.141509
1292	degree	0.141509
1293	degree	0.141509
1294	degree	0.141509
1295	degree	0.141509
1296	degree	0.141509
1297	degree	0.141509
1298	degree	0.141509
1299	degree	0.141509
1300	degree	0.141509
1301	degree	0.141509
1302	degree	0.141509
1303	degree	0.141509
1304	degree	0.141509
1305	degree	0.141509
1306	degree	0.141509
1307	degree	0.141509
1308	degree	0.141509
1309	degree	0.141509
1310	degree	0.141509
1311	degree	0.141509
1312	degree	0.141509
1313	degree	0.141509
1314	degree	0.141509
1315	degree	0.141509
1316	degree	0.141509
1317	degree	0.141509
1318	degree	0.141509
1319	degree	0.141509
1320	degree	0.141509
1321	degree	0.141509
1322	degree	0.141509
1323	degree	0.141509
1324	degree	0.141509
1325	degree	0.141509
1326	degree	0.141509
1327	degree	0.141509
1328	degree	0.141509
1329	degree	0.141509
1330	degree	0.141509
1331	degree	0.141509
1332	degree	0.141509
1333	degree	0.141509
1334	degree	0.141509
1335	degree	0.141509
1336	degree	0.141509
1337	degree	0.141509
1338	degree	0.141509
1339	degree	0.141509
1340	degree	0.141509
1341	degree	0.141509
1342	degree	0.141509
1343	degree	0.141509
1344	degree	0.141509
1345	degree	0.141509
1346	degree	0.141509
1347	degree	0.141509
1348	degree	0.141509
1349	degree	0.141509
1350	degree	0.141509
1351	degree	0.141509
1352	degree	0.141509
1353	degree	0.141509
1354	degree	0.141509
1355	degree	0.141509
1356	degree	0.141509
1357	degree	0.141509
1358	degree	0.141509
1359	degree	0.141509
1360	degree	0.141509
1361	degree	0.141509
1362	degree	0.141509
1363	degree	0.141509
1364	degree	0.141509
1365	degree	0.141509
1366	degree	0.141509
1367	degree	0.141509
1368	degree	0.141509
1369	degree	0.141509
1370	degree	0.141509
1371	degree	0.141509
1372	degree	0.141509
1373	degree	0.141509
1374	degree	0.141509
1375	degree	0.141509
1376	degree	0.141509
1377	degree	0.141509
1378	degree	0.141509
1379	degree	0.141509
1380	degree	0.141509
1381	degree	0.141509
1382	degree	0.141509
1383	degree	0.141509
1384	degree	0.141509
1385	degree	0.141509
1386	degree	0.141509
1387	degree	0.141509
1388	degree	0.141509
1389	degree	0.132075
1390	degree	0.132075
1391	degree	0.132075
1392	degree	0.132075
1393	degree	0.132075
1394	degree	0.132075
1395	degree	0.132075
1396	degree	0.132075
1397	degree	0.132075
1398	degree	0.132075
1399	degree	0.132075
1400	degree	0.132075
1401	degree	0.132075
1402	degree	0.132075
1403	degree	0.132075
1404	degree	0.132075
1405	degree	0.132075
1406	degree	0.132075
1407	degree	0.132075
1408	degree	0.132075
1409	degree	0.132075
1410	degree	0.132075
1411	degree	0.132075
1412	degree	0.132075
1413	degree	0.132075
1414	degree	0.132075
1415	degree	0.132075
1416	degree	0.132075
1417	degree	0.132075
1418	degree	0.132075
1419	degree	0.132075
1420	degree	0.132075
1421	degree	0.132075
1422	degree	0.132075
1423	degree	0.132075
1424	degree	0.132075
1425	degree	0.132075
1426	degree	0.132075
1427	degree	0.132075
1428	degree	0.132075
1429	degree	0.132075
1430	degree	0.132075
1431	degree	0.132075
1432	degree	0.132075
1433	degree	0.132075
1434	degree	0.132075
1435	degree	0.132075
1436	degree	0.132075
1437	degree	0.132075
1438	degree	0.132075
1439	degree	0.132075
1440	degree	0.132075
1441	degree	0.132075
1442	degree	0.132075
1443	degree	0.132075
1444	degree	0.132075
1445	degree	0.132075
1446	degree	0.132075
1447	degree	0.132075
1448	degree	0.132075
1449	degree	0.132075
1450	degree	0.132075
1451	degree	0.132075
1452	degree	0.132075
1453	degree	0.132075
1454	degree	0.132075
1455	degree	0.132075
1456	degree	0.132075
1457	degree	0.132075
1458	degree	0.132075
1459	degree	0.132075
1460	degree	0.132075
1461	degree	0.132075
1462	degree	0.132075
1463	degree	0.132075
1464	degree	0.132075
1465	degree	0.132075
1466	degree	0.132075
1467	degree	0.132075
1468	degree	0.132075
1469	degree	0.132075
1470	degree	0.132075
1471	degree	0.132075
1472	degree	0.132075
1473	degree	0.132075
1474	degree	0.132075
1475	degree	0.132075
1476	degree	0.132075
1477	degree	0.132075
1478	degree	0.132075
1479	degree	0.132075
1480	degree	0.132075
1481	degree	0.132075
1482	degree	0.132075
1483	degree	0.132075
1484	degree	0.132075
1485	degree	0.132075
1486	degree	0.132075
1487	degree	0.132075
1488	degree	0.132075
1489	degree	0.132075
1490	degree	0.132075
1491	degree	0.132075
1492	degree	0.132075
1493	degree	0.132075
1494	degree	0.132075
1495	degree	0.132075
1496	degree	0.132075
1497	degree	0.132075
1498	degree	0.132075
1499	degree	0.132075
1500	degree	0.132075
1501	degree	0.132075
1502	degree	0.132075
1503	degree	0.132075
1504	degree	0.132075
1505	degree	0.132075
1506	degree	0.132075
1507	degree	0.132075
1508	degree	0.132075
1509	degree	0.132075
1510	degree	0.132075
1511	degree	0.132075
1512	degree	0.132075
1513	degree	0.132075
1514	degree	0.132075
1515	degree	0.132075
1516	degree	0.132075
1517	degree	0.132075
1518	degree	0.132075
1519	degree	0.132075
1520	degree	0.132075
1521	degree	0.132075
1522	degree	0.132075
1523	degree	0.132075
1524	degree	0.132075
1525	degree	0.132075
1526	degree	0.132075
1527	degree	0.132075
1528	degree	0.132075
1529	degree	0.132075
1530	degree	0.132075
1531	degree	0.132075
1532	degree	0.132075
1533	degree	0.132075
1534	degree	0.132075
1535	degree	0.132075
1536	degree	0.132075
1537	degree	0.132075
1538	degree	0.132075
1539	degree	0.132075
1540	degree	0.132075
1541	degree	0.132075
1542	degree	0.132075
1543	degree	0.132075
1544	degree	0.132075
1545	degree	0.132075
1546	degree	0.132075
1547	degree	0.132075
1548	degree	0.132075
1549	degree	0.132075
1550	degree	0.132075
1551	degree	0.132075
1552	degree	0.132075
1553	degree	0.132075
1554	degree	0.132075
1555	degree	0.132075
1556	degree	0.132075
1557	degree	0.132075
1558	degree	0.132075
1559	degree	0.132075
1560	degree	0.132075
1561	degree	0.132075
1562	degree	0.132075
1563	degree	0.132075
1564	degree	0.132075
1565	degree	0.132075
1566	degree	0.132075
1567	degree	0.132075
1568	degree	0.132075
1569	degree	0.132075
1570	degree	0.122642
1571	degree	0.122642
1572	degree	0.122642
1573	degree	0.122642
1574	degree	0.122642
1575	degree	0.122642
1576	degree	0.122642
1577	degree	0.122642
1578	degree	0.122642
1579	degree	0.122642
1580	degree	0.122642
1581	degree	0.122642
1582	degree	0.122642
1583	degree	0.122642
1584	degree	0.122642
1585	degree	0.122642
1586	degree	0.122642
1587	degree	0.122642
1588	degree	0.122642
1589	degree	0.122642
1590	degree	0.122642
1591	degree	0.122642
1592	degree	0.122642
1593	degree	0.122642
1594	degree	0.122642
1595	degree	0.122642
1596	degree	0.122642
1597	degree	0.122642
1598	degree	0.122642
1599	degree	0.122642
1600	degree	0.122642
1601	degree	0.122642
1602	degree	0.122642
1603	degree	0.122642
1604	degree	0.122642
1605	degree	0.122642
1606	degree	0.122642
1607	degree	0.122642
1608	degree	0.122642
1609	degree	0.122642
1610	degree	0.122642
1611	degree	0.122642
1612	degree	0.122642
1613	degree	0.122642
1614	degree	0.122642
1615	degree	0.122642
1616	degree	0.122642
1617	degree	0.122642
1618	degree	0.122642
1619	degree	0.122642
1620	degree	0.122642
1621	degree	0.122642
1622	degree	0.122642
1623	degree	0.122642
1624	degree	0.122642
1625	degree	0.122642
1626	degree	0.122642
1627	degree	0.122642
1628	degree	0.122642
1629	degree	0.122642
1630	degree	0.122642
1631	degree	0.122642
1632	degree	0.122642
1633	degree	0.122642
1634	degree	0.122642
1635	degree	0.122642
1636	degree	0.122642
1637	degree	0.122642
1638	degree	0.122642
1639	degree	0.122642
1640	degree	0.122642
1641	degree	0.122642
1642	degree	0.122642
1643	degree	0.122642
1644	degree	0.122642
1645	degree	0.122642
1646	degree	0.122642
1647	degree	0.122642
1648	degree	0.122642
1649	degree	0.122642
1650	degree	0.122642
1651	degree	0.122642
1652	degree	0.122642
1653	degree	0.122642
1654	degree	0.122642
1655	degree	0.122642
1656	degree	0.122642
1657	degree	0.122642
1658	degree	0.122642
1659	degree	0.122642
1660	degree	0.122642
1661	degree	0.122642
1662	degree	0.122642
1663	degree	0.122642
1664	degree	0.122642
1665	degree	0.122642
1666	degree	0.122642
1667	degree	0.122642
1668	degree	0.122642
1669	degree	0.122642
1670	degree	0.122642
1671	degree	0.122642
1672	degree	0.122642
1673	degree	0.122642
1674	degree	0.122642
1675	degree	0.122642
1676	degree	0.122642
1677	degree	0.122642
1678	degree	0.122642
1679	degree	0.122642
1680	degree	0.122642
1681	degree	0.122642
1682	degree	0.122642
1683	degree	0.122642
1684	degree	0.122642
1685	degree	0.122642
1686	degree	0.122642
1687	degree	0.122642
1688	degree	0.122642
1689	degree	0.122642
1690	degree	0.122642
1691	degree	0.122642
1692	degree	0.122642
1693	degree	0.122642
1694	degree	0.122642
1695	degree	0.122642
1696	degree	0.122642
1697	degree	0.122642
1698	degree	0.122642
1699	degree	0.122642
1700	degree	0.122642
1701	degree	0.122642
1702	degree	0.122642
1703	degree	0.122642
1704	degree	0.122642
1705	degree	0.122642
1706	degree	0.122642
1707	degree	0.122642
1708	degree	0.122642
1709	degree	0.122642
1710	degree	0.122642
1711	degree	0.122642
1712	degree	0.122642
1713	degree	0.122642
1714	degree	0.122642
1715	degree	0.122642
1716	degree	0.122642
1717	degree	0.122642
1718	degree	0.122642
1719	degree	0.122642
1720	degree	0.122642
1721	degree	0.122642
1722	degree	0.122642
1723	degree	0.122642
1724	degree	0.122642
1725	degree	0.122642
1726	degree	0.122642
1727	degree	0.122642
1728	degree	0.122642
1729	degree	0.122642
1730	degree	0.122642
1731	degree	0.122642
1732	degree	0.122642
1733	degree	0.122642
1734	degree	0.122642
1735	degree	0.122642
1736	degree	0.122642
1737	degree	0.122642
1738	degree	0.122642
1739	degree	0.122642
1740	degree	0.122642
1741	degree	0.122642
1742	degree	0.122642
1743	degree	0.122642
1744	degree	0.122642
1745	degree	0.122642
1746	degree	0.122642
1747	degree	0.122642
1748	degree	0.122642
1749	degree	0.122642
1750	degree	0.122642
1751	degree	0.122642
1752	degree	0.122642
1753	degree	0.122642
1754	degree	0.122642
1755	degree	0.122642
1756	degree	0.122642
1757	degree	0.122642
1758	degree	0.113208
1759	degree	0.113208
1760	degree	0.113208
1761	degree	0.113208
1762	degree	0.113208
1763	degree	0.113208
1764	degree	0.113208
1765	degree	0.113208
1766	degree	0.113208
1767	degree	0.113208
1768	degree	0.113208
1769	degree	0.113208
1770	degree	0.113208
1771	degree	0.113208
1772	degree	0.113208
1773	degree	0.113208
1774	degree	0.113208
1775	degree	0.113208
1776	degree	0.113208
1777	degree	0.113208
1778	degree	0.113208
1779	degree	0.113208
1780	degree	0.113208
1781	degree	0.113208
1782	degree	0.113208
1783	degree	0.113208
1784	degree	0.113208
1785	degree	0.113208
1786	degree	0.113208
1787	degree	0.113208
1788	degree	0.113208
1789	degree	0.113208
1790	degree	0.113208
1791	degree	0.113208
1792	degree	0.113208
1793	degree	0.113208
1794	degree	0.113208
1795	degree	0.113208
1796	degree	0.113208
1797	degree	0.113208
1798	degree	0.113208
1799	degree	0.113208
1800	degree	0.113208
1801	degree	0.113208
1802	degree	0.113208
1803	degree	0.113208
1804	degree	0.113208
1805	degree	0.113208
1806	degree	0.113208
1807	degree	0.113208
1808	degree	0.113208
1809	degree	0.113208
1810	degree	0.113208
1811	degree	0.113208
1812	degree	0.113208
1813	degree	0.113208
1814	degree	0.113208
1815	degree	0.113208
1816	degree	0.113208
1817	degree	0.113208
1818	degree	0.113208
1819	degree	0.113208
1820	degree	0.113208
1821	degree	0.113208
1822	degree	0.113208
1823	degree	0.113208
1824	degree	0.113208
1825	degree	0.113208
1826	degree	0.113208
1827	degree	0.113208
1828	degree	0.113208
1829	degree	0.113208
1830	degree	0.113208
1831	degree	0.113208
1832	degree	0.113208
1833	degree	0.113208
1834	degree	0.113208
1835	degree	0.113208
1836	degree	0.113208
1837	degree	0.113208
1838	degree	0.113208
1839	degree	0.113208
1840	degree	0.113208
1841	degree	0.113208
1842	degree	0.113208
1843	degree	0.113208
1844	degree	0.113208
1845	degree	0.113208
1846	degree	0.113208
1847	degree	0.113208
1848	degree	0.113208
1849	degree	0.113208
1850	degree	0.113208
1851	degree	0.113208
1852	degree	0.113208
1853	degree	0.113208
1854	degree	0.113208
1855	degree	0.113208
1856	degree	0.113208
1857	degree	0.113208
1858	degree	0.113208
1859	degree	0.113208
1860	degree	0.113208
1861	degree	0.113208
1862	degree	0.113208
1863	degree	0.113208
1864	degree	0.113208
1865	degree	0.113208
1866	degree	0.113208
1867	degree	0.113208
1868	degree	0.113208
1869	degree	0.113208
1870	degree	0.113208
1871	degree	0.113208
1872	degree	0.113208
1873	degree	0.113208
1874	degree	0.113208
1875	degree	0.113208
1876	degree	0.113208
1877	degree	0.113208
1878	degree	0.113208
1879	degree	0.113208
1880	degree	0.113208
1881	degree	0.113208
1882	degree	0.113208
1883	degree	0.113208
1884	degree	0.113208
1885	degree	0.113208
1886	degree	0.113208
1887	degree	0.113208
1888	degree	0.113208
1889	degree	0.113208
1890	degree	0.113208
1891	degree	0.113208
1892	degree	0.113208
1893	degree	0.113208
1894	degree	0.113208
1895	degree	0.113208
1896	degree	0.113208
1897	degree	0.113208
1898	degree	0.113208
1899	degree	0.113208
1900	degree	0.113208
1901	degree	0.113208
1902	degree	0.113208
1903	degree	0.113208
1904	degree	0.113208
1905	degree	0.113208
1906	degree	0.113208
1907	degree	0.113208
1908	degree	0.113208
1909	degree	0.113208
1910	degree	0.113208
1911	degree	0.113208
1912	degree	0.113208
1913	degree	0.113208
1914	degree	0.113208
1915	degree	0.113208
1916	degree	0.113208
1917	degree	0.113208
1918	degree	0.113208
1919	degree	0.113208
1920	degree	0.113208
1921	degree	0.113208
1922	degree	0.113208
1923	degree	0.113208
1924	degree	0.113208
1925	degree	0.113208
1926	degree	0.113208
1927	degree	0.113208
1928	degree	0.113208
1929	degree	0.113208
1930	degree	0.113208
1931	degree	0.113208
1932	degree	0.113208
1933	degree	0.113208
1934	degree	0.113208
1935	degree	0.113208
1936	degree	0.113208
1937	degree	0.113208
1938	degree	0.113208
1939	degree	0.113208
1940	degree	0.113208
1941	degree	0.113208
1942	degree	0.113208
1943	degree	0.113208
1944	degree	0.113208
1945	degree	0.113208
1946	degree	0.113208
1947	degree	0.113208
1948	degree	0.113208
1949	degree	0.113208
1950	degree	0.113208
1951	degree	0.113208
1952	degree	0.113208
1953	degree	0.113208
1954	degree	0.113208
1955	degree	0.113208
1956	degree	0.113208
1957	degree	0.113208
1958	degree	0.113208
1959	degree	0.113208
1960	degree	0.113208
1961	degree	0.113208
1962	degree	0.113208
1963	degree	0.113208
1964	degree	0.113208
1965	degree	0.113208
1966	degree	0.113208
1967	degree	0.113208
1968	degree	0.113208
1969	degree	0.113208
1970	degree	0.113208
1971	degree	0.113208
1972	degree	0.113208
1973	degree	0.113208
1974	degree	0.113208
1975	degree	0.113208
1976	degree	0.113208
1977	degree	0.113208
1978	degree	0.113208
1979	degree	0.113208
1980	degree	0.113208
1981	degree	0.113208
1982	degree	0.113208
1983	degree	0.113208
1984	degree	0.113208
1985	degree	0.113208
1986	degree	0.113208
1987	degree	0.113208
1988	degree	0.113208
1989	degree	0.113208
1990	degree	0.113208
1991	degree	0.113208
1992	degree	0.113208
1993	degree	0.113208
1994	degree	0.113208
1995	degree	0.113208
1996	degree	0.113208
1997	degree	0.113208
1998	degree	0.113208
1999	degree	0.113208
[truncated: 26,106 more rows]

## Sheet: Fig 3
x	variable	value
0.08	degree	0.50501
0.09	degree	0.502621
0.1	degree	0.499781
0.11	degree	0.493154
0.12	degree	0.490548
0.13	degree	0.484063
0.14	degree	0.480703
0.15	degree	0.478026
0.16	degree	0.471447
0.17	degree	0.463141
0.18	degree	0.461596
0.19	degree	0.455492
0.2	degree	0.448482
0.08	close	0.363775
0.09	close	0.365979
0.1	close	0.371734
0.11	close	0.372145
0.12	close	0.371971
0.13	close	0.376156
0.14	close	0.375345
0.15	close	0.380929
0.16	close	0.381198
0.17	close	0.380373
0.18	close	0.383266
0.19	close	0.38548
0.2	close	0.384931
0.08	between	0.524945
0.09	between	0.525572
0.1	between	0.524656
0.11	between	0.522122
0.12	between	0.521284
0.13	between	0.517979
0.14	between	0.517422
0.15	between	0.515659
0.16	between	0.51586
0.17	between	0.510335
0.18	between	0.511407
0.19	between	0.508987
0.2	between	0.506987
0.08	PNII	0.69661
0.09	PNII	0.694016
0.1	PNII	0.699254
0.11	PNII	0.694656
0.12	PNII	0.693766
0.13	PNII	0.692819
0.14	PNII	0.69149
0.15	PNII	0.693629
0.16	PNII	0.688578
0.17	PNII	0.688819
0.18	PNII	0.685924
0.19	PNII	0.684443
0.2	PNII	0.681781

## Sheet: Fig 4
x	variable	value
0.05	degree	0.677484
0.1	degree	0.674454
0.15	degree	0.689754
0.2	degree	0.688089
0.25	degree	0.688164
0.3	degree	0.685418
0.35	degree	0.681179
0.4	degree	0.673236
0.45	degree	0.667207
0.5	degree	0.671947
0.55	degree	0.620547
0.6	degree	0.564315
0.65	degree	0.556319
0.7	degree	0.5622
0.75	degree	0.549226
0.8	degree	0.53077
0.85	degree	0.509105
0.9	degree	0.481927
0.95	degree	0.46804
1	degree	0.480703
0.05	close	0.423088
0.1	close	0.548721
0.15	close	0.564718
0.2	close	0.554126
0.25	close	0.543487
0.3	close	0.525372
0.35	close	0.495803
0.4	close	0.469708
0.45	close	0.450451
0.5	close	0.444128
0.55	close	0.428488
0.6	close	0.416448
0.65	close	0.431532
0.7	close	0.441626
0.75	close	0.431189
0.8	close	0.412424
0.85	close	0.389594
0.9	close	0.373352
0.95	close	0.362148
1	close	0.375345
0.05	between	0.340546
0.1	between	0.316181
0.15	between	0.337275
0.2	between	0.376975
0.25	between	0.376991
0.3	between	0.393552
0.35	between	0.420747
0.4	between	0.426491
0.45	between	0.439547
0.5	between	0.457612
0.55	between	0.416739
0.6	between	0.375012
0.65	between	0.384564
0.7	between	0.408026
0.75	between	0.407034
0.8	between	0.417129
0.85	between	0.436892
0.9	between	0.449928
0.95	between	0.485609
1	between	0.517422
0.05	PNII	0.595679
0.1	PNII	0.658515
0.15	PNII	0.669102
0.2	PNII	0.662596
0.25	PNII	0.682211
0.3	PNII	0.684797
0.35	PNII	0.684827
0.4	PNII	0.682441
0.45	PNII	0.686398
0.5	PNII	0.680031
0.55	PNII	0.649599
0.6	PNII	0.611764
0.65	PNII	0.611538
0.7	PNII	0.617834
0.75	PNII	0.616768
0.8	PNII	0.625378
0.85	PNII	0.630754
0.9	PNII	0.645743
0.95	PNII	0.673204
1	PNII	0.69149

## Sheet: Fig 5
x	variable	value
0.05	DC	0.29431
0.1	DC	0.317939
0.15	DC	0.306429
0.2	DC	0.331256
0.25	DC	0.159459
0.3	DC	0.0279917
0.35	DC	-0.00150654
0.4	DC	0.0198823
0.45	DC	0.0635233
0.5	DC	0.124058
0.55	DC	0.254587
0.6	DC	0.373416
0.65	DC	0.436967
0.7	DC	0.477562
0.75	DC	0.500516
0.8	DC	0.513471
0.85	DC	0.527797
0.9	DC	0.548931
0.95	DC	0.581984
1	DC	0.598759
0.05	IDC	0.203872
0.1	IDC	0.133341
0.15	IDC	0.165346
0.2	IDC	0.243406
0.25	IDC	0.0869718
0.3	IDC	-0.0241524
0.35	IDC	-0.0380636
0.4	IDC	-0.00879461
0.45	IDC	0.0405594
0.5	IDC	0.105418
0.55	IDC	0.148275
0.6	IDC	0.172717
0.65	IDC	0.211916
0.7	IDC	0.25138
0.75	IDC	0.288069
0.8	IDC	0.327269
0.85	IDC	0.370593
0.9	IDC	0.416078
0.95	IDC	0.468928
1	IDC	0.501683
0.05	COC	0.238929
0.1	COC	0.220237
0.15	COC	0.219387
0.2	COC	0.268614
0.25	COC	0.115812
0.3	COC	-0.00312767
0.35	COC	-0.0236205
0.4	COC	0.00222067
0.45	COC	0.047428
0.5	COC	0.111097
0.55	COC	0.184691
0.6	COC	0.239218
0.65	COC	0.289599
0.7	COC	0.337624
0.75	COC	0.366281
0.8	COC	0.400708
0.85	COC	0.432652
0.9	COC	0.471014
0.95	COC	0.515349
1	COC	0.5399
0.05	PNII	0.595679
0.1	PNII	0.658515
0.15	PNII	0.669102
0.2	PNII	0.662596
0.25	PNII	0.682211
0.3	PNII	0.684797
0.35	PNII	0.684827
0.4	PNII	0.682441
0.45	PNII	0.686398
0.5	PNII	0.680031
0.55	PNII	0.649599
0.6	PNII	0.611764
0.65	PNII	0.611538
0.7	PNII	0.617834
0.75	PNII	0.616768
0.8	PNII	0.625378
0.85	PNII	0.630754
0.9	PNII	0.645743
0.95	PNII	0.673204
1	PNII	0.69149
0.05	BC	0.366068
0.1	BC	0.289191
0.15	BC	0.295337
0.2	BC	0.31241
0.25	BC	0.321598
0.3	BC	0.300408
0.35	BC	0.271875
0.4	BC	0.242504
0.45	BC	0.214236
0.5	BC	0.216163
0.55	BC	0.0799885
0.6	BC	-0.04276
0.65	BC	-0.0599686
0.7	BC	-0.0393551
0.75	BC	-0.021463
0.8	BC	-0.00513509
0.85	BC	0.0202511
0.9	BC	0.0528619
0.95	BC	0.117273
1	BC	0.191462

## Sheet: Fig 6
x	variable	value
0.05	IPCs	0.0780847
0.1	IPCs	0.0205186
0.15	IPCs	0.0269809
0.2	IPCs	0.0223166
0.25	IPCs	-0.0389612
0.3	IPCs	-0.0816857
0.35	IPCs	-0.0769304
0.4	IPCs	-0.0650138
0.45	IPCs	-0.0547314
0.5	IPCs	-0.0516266
0.55	IPCs	-0.128872
0.6	IPCs	-0.192046
0.65	IPCs	-0.204532
0.7	IPCs	-0.187723
0.75	IPCs	-0.160016
0.8	IPCs	-0.132818
0.85	IPCs	-0.102958
0.9	IPCs	-0.099078
0.95	IPCs	-0.103629
1	IPCs	-0.106886
0.05	Family	-0.019335
0.1	Family	0.0196725
0.15	Family	0.0526175
0.2	Family	0.0424968
0.25	Family	-0.0269368
0.3	Family	-0.0661164
0.35	Family	-0.059117
0.4	Family	-0.0498982
0.45	Family	-0.0406928
0.5	Family	-0.0363603
0.55	Family	-0.107401
0.6	Family	-0.17477
0.65	Family	-0.186895
0.7	Family	-0.169287
0.75	Family	-0.142622
0.8	Family	-0.114681
0.85	Family	-0.0853765
0.9	Family	-0.0821293
0.95	Family	-0.0849481
1	Family	-0.0888692
0.05	Holders	0.0571796
0.1	Holders	0.106573
0.15	Holders	0.119135
0.2	Holders	0.114898
0.25	Holders	0.0521617
0.3	Holders	0.0193086
0.35	Holders	0.0170078
0.4	Holders	0.0129688
0.45	Holders	0.0105961
0.5	Holders	0.0143275
0.55	Holders	-0.0690986
0.6	Holders	-0.153032
0.65	Holders	-0.170314
0.7	Holders	-0.148839
0.75	Holders	-0.123942
0.8	Holders	-0.101443
0.85	Holders	-0.0792747
0.9	Holders	-0.0679074
0.95	Holders	-0.0579089
1	Holders	-0.0405487
0.05	PNII	0.595679
0.1	PNII	0.658515
0.15	PNII	0.669102
0.2	PNII	0.662596
0.25	PNII	0.682211
0.3	PNII	0.684797
0.35	PNII	0.684827
0.4	PNII	0.682441
0.45	PNII	0.686398
0.5	PNII	0.680031
0.55	PNII	0.649599
0.6	PNII	0.611764
0.65	PNII	0.611538
0.7	PNII	0.617834
0.75	PNII	0.616768
0.8	PNII	0.625378
0.85	PNII	0.630754
0.9	PNII	0.645743
0.95	PNII	0.673204
1	PNII	0.69149
